# Supplementary material for: R-Spondin 2 governs Xenopus left-right body axis formation by establishing an FGF signaling gradient
Source: Nat Commun. 2024 Feb 2;15:1003. doi: 10.1038/s41467-024-44951-7 (PMC10837206; doi:10.1038/s41467-024-44951-7)
Supplement: Supplementary file 4 — Source Data [file 41467_2024_44951_MOESM4_ESM.xlsx]

## Sheet: Figure 1
	Fig. 1f						Fig. 1j
		Normal	Reversed	Total				Normal	Reversed	Symmetric	Total
	ppl	49	0	49			con mo	40	0	0	40
	rspo2	48	13	61			rspo2 mo	42	13	6	61
	rspo2++	51	20	71
							Fig. 1m
	Fig. 1g
								Left	Bilateral	Right	Absent	Total
		Normal	Reversed	Total			Con Mo (L)	80	1	0	2	83
	con Mo	58	1	59			Con Mo (R)	44	0	0	1	45
	rspo2 Mo	61	20	81			rspo2 Mo (L)	16	6	2	20	44
							rspo2 Mo (R)	36	1	2	3	42
	Fig. 1i
							Fig. 1p
		Normal	Reversed	Symmetric	Total
	ppl	33	0	2	35			R>L	R<L	Reduced	R=L	Total
	rspo2	15	5	6	26		Con Mo (L)	13	2	1	1	17
	rspo2++	25	6	13	44		Con Mo (R)	15	1	1	2	19
							rspo2 Mo (L)	7	1	2	6	16
							rspo2 Mo (R)	15	1	1	2	19

## Sheet: Figure 2
	Fig. 2b							Fig. 2d
		Left	Bilateral	Right	Absent	Total			R>L	R<L	Reduced	R=L	Total
	Control	40	1	1	1	43		Control	33	0	0	1	34
	1.5% MC	4	1	2	29	36		1.5% MC	6	4	3	16	29
	1.5% MC+ rspo2 (L)	19	2	1	11	33		1.5% MC+ rspo2 (L)	16	2	1	9	28
	1.5% MC+ rspo2 (L) ++	25	1	1	9	36		1.5% MC+ rspo2 (L) ++	28	1	2	6	37
	1.5% MC+ rspo2 (R)	6	2	2	41	51
	1.5% MC+ rspo2 (R) ++	7	1	2	40	50
	Fig. 2f							Fig. 2h
		Left	Bilateral	Right	Absent	Total			R>L	R<L	Reduced	R=L	Total
	Con Mo	25	1	0	1	27		Con Mo	30	0	0	0	30
	gas2l2 Mo	18	5	3	15	41		gas2l2 Mo	11	2	3	8	24
	gas2l2 Mo + rspo2 (L)	25	2	2	10	39		gas2l2 Mo + rspo2 (L)	12	2	1	5	20
	gas2l2 Mo + rspo2 (L) High	23	1	1	5	30		gas2l2 Mo + rspo2 (L) High	17	1	0	3	21
	gas2l2 Mo + rspo2 (R)	12	2	4	11	29
	gas2l2 Mo + rspo2 (R) High	14	2	2	13	31

## Sheet: Figure 3
	Fig. 3c							Fig. 3f							Fig. 3i
		Left	Bilateral	Right	Absent	Total			Left	Bilateral	Right	Absent	Total			Left	Bilateral	Right	Absent	Total
	Control	40	1	0	5	46		DMSO	21	0	0	0	21		Control	53	1	0	1	55
	RSPO2	16	36	4	10	66		BLU9931	41	8	1	1	51		AP20187	44	1	1	1	47
	WNT3A	39	3	0	4	46		BLU9931 High	9	21	1	1	32		ifgfr4	39	1	0	2	42
	DKK1	39	1	1	6	47									ifgfr4+AP20187	11	2	1	24	38
	Fig. 3k							Fig. 3l
		R > L	R = L	R < L	Reduced	Total			Normal	Right	Absent	Bilateral	Total
	Control	45	1	3	3	52		Con Mo	25	0	0	0	25
	rspo2	17	6	10	33	66		rspo2 Mo	16	5	14	5	40
	rspo2+iFGFR4	15	4	6	30	55		rspo2 Mo+ BLU9931	18	1	1	1	21
	rspo2+iFGFR4+AP20187	55	7	5	14	81
	Control	22	1	2	3	28
	rspo2	7	2	5	28	42
	rspo2+iFGFR1	10	1	7	26	44
	rspo2+iFGFR1+AP20187	6	1	3	18	28

## Sheet: Figure 4
	Fig. 4a													Fig. 4d								Fig. 4e										Fig. 4f
	RLU
	siControl				sib-catenin				siLRP5/6
	Control	FGF19	FGF19+RSPO2	FGF19+RSPO2 high	Control	FGF19	FGF19+RSPO2	FGF19+RSPO2 high	Control	FGF19	FGF19+RSPO2	FGF19+RSPO2 high
	0.062974	0.809122	0.469427	0.375003	0.102354	0.839492	0.711608	0.439325	0.119692	0.858432	0.820143	0.391476
	0.062022	1.03491	0.713114	0.350823	0.107716	0.950972	0.726864	0.272172	0.087916	1.0606	0.567938	0.213731
	0.0642	1.15597	0.336219	0.397369	0.081583	1.20954	0.505406	0.323893	0.153928	1.08096	0.499709	0.384423
	Fig. 4b
	RLU
	siControl				siBMPR1A
	Control	FGF19	FGF19+RSPO2	FGF19+RSPO2 high	Control	FGF19	FGF19+RSPO2	FGF19+RSPO2 high
	0.058186	1.01919	0.563737	0.302904	0.124037	0.928215	0.669141	0.310818
	0.078412	1.04744	0.660034	0.269496	0.113411	1.05648	0.76104	0.412064
	0.059847	0.933374	0.56185	0.359459	0.126192	1.01531	0.688836	0.387299
	Fig. 4c
	RLU
	siControl				siLGR4/5
	Control	FGF19	FGF19+RSPO2	FGF19+RSPO2 high	Control	FGF19	FGF19+RSPO2	FGF19+RSPO2 high
	0.0484003	1.02886	0.608851	0.279209	0.0816061	1.01598	1.33837	1.01061						Fig. 4g								Fig. 4i
	0.059149	0.864341	0.643285	0.406836	0.101098	0.997201	1.10472	1.22902
	0.0521331	1.1068	0.630214	0.36985	0.108155	0.986819	0.881581	1.0391
	Fig. 4h
			Ratio (pERK/tERK)
			e	f	g
	Lane	1	1	1	1
		2	0.796	0.782	1.44
		3	1.153	0.856	1.32
		4	1	1	1
		5	3.29	1.06	1.24
		6	4	1.73	1.207

## Sheet: Figure 5
	Fig. 5c			Fig. 5h			Fig. 5j			Fig. 5l			Fig. 5q
	Bound	Bound/Free		% of FGFR4-EEA1			% of FGFR4-Clathrin			% of FGFR4-EEA1				Left	Bilateral	Right	Absent	Total
	0.168683	0.291209		Control	RSPO2		Control	RSPO2		siControl	siRSPO2		Con Mo	31	0	0	1	32
	0.285437	0.222862		16.1765	45.4545		12.3077	50		38.8889	5		znrf3 Mo	13	1	2	11	27
	0.389461	0.121252		22.3301	42.8571		12.1495	45		34.7826	1.96078		znrf3 Mo + ZNRF3	22	1	0	5	28
	0.464505	0.0775079		33.3333	39.2157		41.7722	48.2759		12.3288	2.85714
	0.525982	0.0499523		18.5468	40.9091		14.8148	88.1356		21.6216	27.2727
	0.555296	0.0324412		36.6071	55.1724		63.0435	61.5385		24	0		Fig. 5f							Fig. 5m
	0.559316	0.0245224		23.1482	54.5455		48.5714	46.875		3.63636	7.84314
				31.8182	56		8.33333	37.7778		11.8812	9.25926
				28.2828	62.766		63.1579	62.5		11.7647	8
				14.8148	42.953		15.942	23.2143		27.2727	4.7619
				31.7073	40.6504		60.6061	11.7647		44.4444	0
				18.3206	33.3333		48.0769	65.4762		17.5	5
				18.2692	52.2581		24.3243	44.4444		9.65909	22.6087
				18.2927	31		63.1579			13.9535	5.98291
				16.6667	26.7081		58.6207			15.5172	12.5
				17.7778	39.785		12.1212			36.1111	5.20231
				18.1159	14.8148		68.75			15	11.8343
				30.6306	24.7423		16.6667			13.1148	22.4138
				11.3208	33.7748		65			18.6667	8.57143
				23.1707	27.957		24.2424			32.2581	4
				23.8095	27.2		65.2174			17.8082	22.6415
				11.1111	33.9449		68.9655			11.2903	0
				7.2165	32.6733		28.5714			9.7561	2.63158
				19.2308	19.3548		3.22581			14.0187	6.25
				17.8571	18.6046		0			29.7872	0
				26.6667	31.7073		21.978			42.2222	3.0303
				18.9655	31.1111		8.82353			47.2727	15.9091
				19.6721	35.7798		20			7.2165	31.0345
				23.0769	26.9565		4.34783			18.3333	14.6341
				21.519	24.1379		2.65487			6.49351	11.9048
				31.9149	34.8837		4.44444			19.2	11.1111
				29.7189	36.9863		3.92157			10.1266	17.6471
				17.931	32.7869		18.9189			58.3333	9.47368
				24.2991	28.8462		33.3333			53.75	14.8148
				16.3636	20.3704		47.2222			15.5844	0
				36.6667			20			29.7297	10
				20.7921			27.907			19	0
				12.0567			23.2558			14.2857	3.7037
							22.0588			6.34921	25.5319
							19.2308			14.5161	13.5135
										16.2162	14.2857
										20.4082	0
										34.0909	0
										5.45455	0
										2.98508	0
										9.43396
										27.6074
										17.3333

## Sheet: Figure 6
	Fig. 6c									Fig. 6e
	% of labeled cells									% of labeled cells
	FGFR4				BMPR1A					FGFR4					BMPR1A
	MOCK	RSPO2-AP			MOCK	RSPO2-AP				MOCK	RSPO2-AP				MOCK	RSPO2-AP
	MOCK	MOCK	FGFR4 ECD	BMPR1A ECD	MOCK	MOCK	FGFR4 ECD	BMPR1A ECD		MOCK	MOCK	RW	TK	KC	MOCK	MOCK	RW	TK	KC
	0.007103	62.0128	4.10919	68.7089	0.008304	79.9248	77.5977	0.263635		2.41633	70.0092	81.4813	5.06803	6.88439	6.12865	91.731	36.4862	89.1388	84.5299
	0.091239	80.5491	7.8819	83.7982	9.61058	95.8885	90.1577	5.59413		0.00230761	82.8681	80.5788	11.3534	14.1523	0.0197942	77.8592	10.1305	98.0085	99.7741
	6.43684	94.1461	8.92137	78.9376	2.96062	74.3956	83.7149	7.49604		0.0239104	67.6982	86.5346	7.79054	30.4583	0.552576	87.6915	9.44111	82.5637	84.9185
	Fig. 6k									Fig. 6i
		R > L	R = L	R < L	Reduced	Total
	Control	44	1	1	5	51
	TK	22	14	3	1	40
	RW	23	1	1	2	27

## Sheet: Figure 7
	Fig. 7b								Fig. 7d																	Fig. 7f													Fig. 7h
	Distance (μm)	St. 14 LRO pERK1 intensity							Distance (μm)	St. 18 LRO Control pERK1 intensity					St. 18 LRO RSPO2 pERK1 intensity											Distance (μm)	St. 18 LRO DMSO			St. 18 LRO Methylcellulose			St. 18 LRO BLU9931						Distance (μm)	St. 18 LRO Con Mo							St. 18 LRO rspo2 Mo
	0	0.547186	0.783503	0.886863	0.612581	0.482983	0.794467		0	0.938615	0.40892	1.13103	0.729986	0.883024	0.153365	0.099813	0.10382	0.183422	0.291001	0.012496	0.244772	0.098131	0.294776	0.229274		0	0.80671	1.01071	0.732415	0.489796	0.612868	0.558543	0.061164	0.062541	0.1571	0.112723	0.126577		0	0.677469	0.655942	0.583986	0.866876	0.546198	0.707875	0.642507	0.671885	0.487359	0.633797
	0.625	0.541338	0.773296	0.880858	0.627111	0.506742	0.786399		0.625	0.922528	0.40748	1.12261	0.723029	0.886313	0.152584	0.101783	0.102349	0.191669	0.283162	0.011384	0.234651	0.108044	0.292203	0.230025		0.625	0.825861	1.03896	0.75793	0.490221	0.615796	0.557227	0.061823	0.06269	0.163384	0.129959	0.125321		0.625	0.671116	0.660315	0.584848	0.866673	0.549311	0.721423	0.65281	0.680442	0.491579	0.633982
	1.25	0.541961	0.773596	0.931257	0.640318	0.51471	0.786891		1.25	0.91718	0.387912	1.1026	0.719739	0.869517	0.149525	0.102595	0.106156	0.181018	0.294067	0.008561	0.240778	0.10447	0.292144	0.230685		1.25	0.826554	1.02783	0.776534	0.461533	0.613387	0.548543	0.064126	0.063019	0.17227	0.126488	0.139744		1.25	0.680912	0.647658	0.57019	0.865486	0.536533	0.743481	0.659929	0.695667	0.515876	0.632685
	1.876	0.563246	0.815989	0.936213	0.636882	0.527847	0.782423		1.876	0.911328	0.391592	1.07972	0.723407	0.868015	0.147006	0.104867	0.107104	0.181644	0.291698	0.009131	0.260693	0.116003	0.294612	0.238706		1.876	0.849853	1.04998	0.763381	0.492114	0.615049	0.537648	0.067089	0.065952	0.164133	0.110478	0.149858		1.876	0.725956	0.654689	0.576818	0.860061	0.545114	0.740475	0.660714	0.710755	0.522859	0.634599
	2.501	0.570365	0.827313	0.895569	0.639783	0.546688	0.79977		2.501	0.905563	0.394097	1.0751	0.711921	0.8547	0.146733	0.103293	0.094225	0.167439	0.294589	0.008921	0.253364	0.107324	0.290987	0.236152		2.501	0.85084	1.05284	0.783558	0.474223	0.607823	0.543839	0.064815	0.066311	0.171852	0.103207	0.145848		2.501	0.689777	0.665881	0.584685	0.849618	0.557134	0.743524	0.663246	0.711783	0.511617	0.629348
	3.126	0.567036	0.797361	0.915499	0.638049	0.551389	0.807951		3.126	0.902566	0.398256	1.07167	0.707772	0.852848	0.145867	0.100923	0.105259	0.17904	0.293858	0.011174	0.244653	0.098673	0.288915	0.238105		3.126	0.872924	1.04804	0.755939	0.493216	0.606047	0.557984	0.067508	0.066401	0.166646	0.111436	0.140312		3.126	0.745016	0.665972	0.577973	0.845583	0.536026	0.752626	0.678266	0.720528	0.540134	0.624193
	3.751	0.585253	0.828514	0.920834	0.63953	0.548554	0.800047		3.751	0.901369	0.391113	1.06349	0.704811	0.86543	0.142196	0.098849	0.10685	0.198402	0.297969	0.009672	0.252404	0.097231	0.288822	0.23318		3.751	0.886888	1.0255	0.820343	0.497484	0.598874	0.553529	0.069991	0.068256	0.16111	0.110359	0.132263		3.751	0.661081	0.690278	0.608406	0.844905	0.520828	0.765245	0.694593	0.731973	0.554176	0.629319
	4.376	0.578332	0.812954	0.876462	0.622006	0.551893	0.812009		4.376	0.896576	0.382796	1.06284	0.687884	0.875392	0.141454	0.098798	0.1179	0.2003	0.293196	0.00835	0.254086	0.106122	0.287173	0.230566		4.376	0.887208	1.02848	0.80462	0.496693	0.600022	0.555155	0.067508	0.068825	0.165658	0.122059	0.124752		4.376	0.701181	0.676826	0.64135	0.843039	0.549186	0.771721	0.688176	0.741178	0.550625	0.636236
	5.001	0.586213	0.874693	0.880658	0.598177	0.55968	0.847635		5.001	0.891504	0.373622	1.06005	0.667189	0.875074	0.142619	0.097265	0.143454	0.190354	0.297028	0.011835	0.245554	0.096841	0.289782	0.227473		5.001	0.891795	1.03565	0.817881	0.494545	0.608683	0.56563	0.07861	0.067209	0.171284	0.124662	0.119216		5.001	0.720746	0.679823	0.640527	0.855212	0.555542	0.776844	0.675821	0.740935	0.534534	0.633055
	5.627	0.596175	0.903594	0.909071	0.567256	0.571849	0.841023		5.627	0.884726	0.37917	1.0569	0.650919	0.86016	0.141649	0.096987	0.145806	0.179729	0.291523	0.011775	0.243482	0.101526	0.288658	0.228224		5.627	0.901558	1.03669	0.85131	0.488327	0.609316	0.583865	0.07448	0.065802	0.158416	0.116014	0.108204		5.627	0.697247	0.656524	0.61734	0.853889	0.540284	0.776379	0.681539	0.745687	0.532285	0.617923
	6.252	0.617945	0.866554	0.927508	0.580274	0.562802	0.829912		6.252	0.882792	0.382796	1.06495	0.641762	0.870635	0.141623	0.096483	0.126192	0.199247	0.297411	0.011354	0.260304	0.108134	0.286717	0.226211		6.252	0.86767	1.01861	0.848532	0.505483	0.610345	0.587171	0.067238	0.065712	0.160003	0.139385	0.120323		6.252	0.70037	0.64732	0.622078	0.863079	0.517268	0.775787	0.693592	0.750438	0.558434	0.606219
	6.877	0.626898	0.849226	0.893737	0.593417	0.546796	0.81412		6.877	0.881686	0.408869	1.07455	0.643355	0.876221	0.140074	0.097478	0.118645	0.21117	0.298909	0.010723	0.261805	0.116785	0.285382	0.226962		6.877	0.856481	1.00436	0.825318	0.51741	0.61964	0.578123	0.068226	0.066879	0.16476	0.127086	0.110029		6.877	0.714725	0.648022	0.635418	0.855279	0.499087	0.769816	0.696603	0.754297	0.556307	0.610821
	7.502	0.641786	0.89107	0.890747	0.60675	0.536316	0.815151		7.502	0.874495	0.4102	1.07099	0.649655	0.877116	0.14094	0.097062	0.111927	0.194744	0.297167	0.010813	0.251111	0.113451	0.289827	0.226931		7.502	0.884288	1.01828	0.823592	0.525635	0.616944	0.569664	0.066072	0.06658	0.171134	0.127954	0.10967		7.502	0.765497	0.645852	0.623311	0.847211	0.499087	0.762195	0.699267	0.748467	0.565181	0.617552
	8.127	0.627708	0.850377	0.902911	0.608925	0.539368	0.810455		8.127	0.873018	0.445447	1.05847	0.659852	0.883311	0.143654	0.095271	0.111012	0.19538	0.298143	0.010062	0.260242	0.103658	0.292379	0.231286		8.127	0.884207	1.03989	0.878663	0.518117	0.606962	0.575715	0.069872	0.065682	0.174397	0.129151	0.100334		8.127	0.833256	0.654566	0.614377	0.857111	0.501247	0.76698	0.70097	0.742231	0.564864	0.622556
	8.752	0.618992	0.835685	0.964024	0.62251	0.546006	0.83019		8.752	0.875968	0.492209	1.05309	0.671844	0.893528	0.143915	0.09318	0.121065	0.194387	0.295948	0.009882	0.246756	0.106841	0.299782	0.230025		8.752	0.875312	1.03748	0.871536	0.510202	0.601516	0.5979	0.068495	0.067149	0.177447	0.127325	0.114279		8.752	0.862231	0.657012	0.618081	0.875863	0.488785	0.772781	0.705904	0.739613	0.569875	0.622956
	9.378	0.619105	0.868422	0.951301	0.643659	0.533301	0.816167		9.378	0.888322	0.539077	1.05563	0.667974	0.890942	0.143009	0.091024	0.118781	0.186287	0.294694	0.012465	0.259071	0.120479	0.305995	0.227623		9.378	0.889289	1.04574	0.819031	0.503193	0.627094	0.618151	0.069124	0.067268	0.180828	0.133041	0.10204		9.378	0.861354	0.643589	0.611905	0.87115	0.499148	0.788235	0.704201	0.743231	0.565536	0.624532
	10.003	0.645114	0.882647	0.894942	0.659073	0.515498	0.829896		10.003	0.924879	0.595332	1.05476	0.67359	0.876605	0.142619	0.089859	0.118358	0.17095	0.298526	0.010303	0.258709	0.114772	0.314487	0.225548		10.003	0.869284	1.03092	0.862315	0.517155	0.631106	0.625995	0.066909	0.067059	0.178165	0.134956	0.111197		10.003	0.911024	0.654597	0.611082	0.865452	0.515807	0.804663	0.720921	0.750735	0.545458	0.619281
	10.628	0.667395	0.87998	0.875055	0.674423	0.507029	0.827244		10.628	0.949957	0.653027	1.05491	0.685583	0.865973	0.14327	0.090472	0.158819	0.173431	0.292081	0.013577	0.252734	0.115043	0.313598	0.216928		10.628	0.878099	1.03745	0.855242	0.518654	0.630591	0.621149	0.065323	0.067747	0.175414	0.120174	0.116164		10.628	0.991542	0.667103	0.608816	0.888443	0.521782	0.803349	0.739564	0.763016	0.551849	0.61434
	11.253	0.658818	0.883148	0.899987	0.652737	0.509827	0.839011		11.253	0.968718	0.651906	1.06817	0.692996	0.859842	0.145229	0.090875	0.147193	0.192532	0.295251	0.011174	0.24922	0.114501	0.306616	0.215427		11.253	0.871377	1.03271	0.856077	0.518963	0.631967	0.625463	0.067688	0.067867	0.177656	0.122478	0.121371		11.253	0.956001	0.684836	0.621789	0.880101	0.530749	0.809488	0.738998	0.75894	0.556266	0.616347
	11.878	0.658132	0.857716	0.885858	0.657401	0.500388	0.848076		11.878	0.993382	0.618846	1.08356	0.70099	0.85355	0.145932	0.091078	0.111724	0.182167	0.292917	0.010062	0.255768	0.107713	0.309445	0.212904		11.878	0.870004	1.01452	0.875625	0.518059	0.63908	0.621289	0.069722	0.068615	0.181277	0.123136	0.106947		11.878	0.874672	0.704955	0.633773	0.893629	0.533862	0.829854	0.736204	0.743014	0.56167	0.604582
	12.503	0.658855	0.859167	0.868382	0.675432	0.505988	0.845131		12.503	1.0198	0.666305	1.09266	0.704507	0.853743	0.147201	0.090658	0.106325	0.182141	0.299641	0.00841	0.262585	0.096	0.310381	0.207829		12.503	0.891049	0.983115	0.86488	0.511106	0.654854	0.623865	0.0667	0.070051	0.173289	0.103596	0.116254		12.503	0.882913	0.711131	0.622819	0.897528	0.567306	0.838363	0.752751	0.753029	0.545261	0.600783
	13.129	0.648618	0.865887	0.897688	0.670042	0.515822	0.850285		13.129	1.05013	0.683045	1.09991	0.698967	0.833275	0.147748	0.089463	0.092043	0.191609	0.293823	0.009552	0.270366	0.102097	0.309353	0.204885		13.129	0.896343	1.0166	0.896166	0.516646	0.636443	0.629048	0.063169	0.069632	0.183791	0.116732	0.103057		13.129	0.876214	0.699971	0.609805	0.897935	0.542573	0.825747	0.759866	0.764879	0.545261	0.603131
	13.754	0.63696	0.841805	0.918803	0.694437	0.527093	0.847225		13.754	1.07203	0.696537	1.10564	0.698461	0.832222	0.150957	0.08877	0.107763	0.181889	0.293823	0.011414	0.267961	0.094617	0.305867	0.207467		13.754	0.864096	0.97662	0.872691	0.519389	0.630364	0.627282	0.064007	0.068914	0.179303	0.12939	0.091537		13.754	0.886767	0.689423	0.601076	0.883931	0.559674	0.817449	0.757857	0.769522	0.564508	0.609121
	14.379	0.659665	0.857265	0.930677	0.706351	0.536999	0.847405		14.379	1.0759	0.743938	1.10617	0.711669	0.818458	0.151529	0.087954	0.115852	0.186078	0.296226	0.009822	0.263335	0.101885	0.305948	0.208399		14.379	0.881353	1.02765	0.908375	0.523854	0.62841	0.63	0.070889	0.071428	0.176371	0.11769	0.099317		14.379	0.826345	0.693765	0.606592	0.888849	0.571629	0.81677	0.759693	0.777	0.563365	0.617305
	15.004	0.658481	0.874976	0.960853	0.666321	0.553795	0.829389		15.004	1.05935	0.748419	1.10713	0.714603	0.805655	0.150456	0.086282	0.11631	0.170235	0.296645	0.007359	0.257719	0.110056	0.30652	0.211944		15.004	0.901731	1.04355	0.896584	0.530382	0.645159	0.633025	0.075109	0.072774	0.177058	0.128672	0.093871		15.004	0.776503	0.687161	0.610959	0.908718	0.585361	0.814864	0.777331	0.791712	0.561512	0.636389
	15.629	0.658879	0.890519	0.92811	0.640066	0.557313	0.839992		15.629	1.04354	0.739036	1.10031	0.699195	0.779439	0.151888	0.085229	0.109574	0.176558	0.302567	0.011084	0.258952	0.107022	0.307504	0.218371		15.629	0.900477	0.999625	0.894647	0.543384	0.650838	0.650505	0.081123	0.073852	0.18463	0.131096	0.09019		15.629	0.778111	0.67389	0.605274	0.900546	0.589112	0.830954	0.783925	0.806666	0.543801	0.632592
	16.254	0.64817	0.878245	0.925254	0.659009	0.546438	0.838078		16.254	1.02837	0.719946	1.08786	0.699852	0.786848	0.15289	0.085903	0.101435	0.18073	0.304448	0.011054	0.254535	0.114292	0.300778	0.215156		16.254	0.872111	0.985555	0.916658	0.535357	0.631798	0.628824	0.076994	0.076545	0.183822	0.122897	0.092016		16.254	0.748285	0.671476	0.616436	0.923604	0.590512	0.840861	0.765631	0.818031	0.523015	0.636143
	16.88	0.659528	0.914468	0.942239	0.692987	0.550852	0.817737		16.88	1.0268	0.714931	1.0917	0.695957	0.791445	0.152838	0.08749	0.11345	0.191678	0.295565	0.011624	0.257659	0.111558	0.293267	0.212754		16.88	0.88306	0.982398	0.927501	0.553473	0.626006	0.621092	0.07056	0.07849	0.187802	0.130797	0.091686		16.88	0.73938	0.677773	0.613675	0.922179	0.601955	0.853774	0.764191	0.823537	0.533901	0.644542
	17.505	0.67479	0.90863	0.961121	0.7194	0.549811	0.815789		17.505	1.02786	0.70331	1.09452	0.701825	0.782793	0.149382	0.088898	0.112316	0.201781	0.299675	0.010633	0.25856	0.11237	0.291431	0.203141		17.505	0.869937	1.00547	0.94495	0.552455	0.604439	0.615491	0.07469	0.075886	0.19181	0.121281	0.112753		17.505	0.75743	0.675327	0.62146	0.92513	0.586059	0.849795	0.758689	0.824914	0.541829	0.646303
	18.13	0.685937	0.921822	0.94668	0.729897	0.543278	0.813925		18.13	1.02196	0.709706	1.08858	0.715818	0.782282	0.148692	0.089568	0.106021	0.169695	0.298665	0.013427	0.25099	0.113361	0.292564	0.200109		18.13	0.892183	0.968365	0.910106	0.547057	0.602089	0.609917	0.079866	0.07454	0.189448	0.123286	0.128672		18.13	0.754001	0.682298	0.626195	0.934794	0.583262	0.851403	0.754454	0.824294	0.538951	0.649547
	18.755	0.696373	0.892304	0.912664	0.721135	0.532477	0.826279		18.755	1.00698	0.680166	1.0813	0.719638	0.781291	0.149967	0.087145	0.104565	0.175112	0.297585	0.01586	0.24922	0.11195	0.293759	0.196053		18.755	0.935672	0.981284	0.903136	0.547764	0.604899	0.625798	0.081812	0.075617	0.194835	0.124662	0.115655		18.755	0.725198	0.6845	0.645838	0.95368	0.600936	0.842218	0.766197	0.830583	0.559344	0.643925
	19.38	0.694415	0.893021	0.927441	0.727533	0.538506	0.813025		19.38	0.980291	0.665772	1.08393	0.73755	0.7849	0.148314	0.085473	0.121878	0.196364	0.299223	0.014087	0.265379	0.114321	0.287898	0.197434		19.38	0.947581	0.982829	0.927186	0.555819	0.61224	0.636666	0.089622	0.077323	0.194236	0.130348	0.115745		19.38	0.757403	0.669609	0.660951	0.941371	0.604305	0.851109	0.781174	0.834524	0.546956	0.636297
	20.005	0.678729	0.919287	0.924963	0.745436	0.541771	0.813515		20.005	0.960837	0.698455	1.08248	0.763232	0.771264	0.149212	0.08372	0.123959	0.177725	0.294554	0.011895	0.259101	0.126697	0.285405	0.196624		20.005	0.949528	1.00849	0.912411	0.553389	0.614535	0.626583	0.087587	0.080016	0.194863	0.119575	0.110987		20.005	0.717157	0.664565	0.655269	0.943609	0.636162	0.851657	0.791912	0.838385	0.530036	0.628022
	20.631	0.662545	0.890752	0.874096	0.727565	0.532511	0.812009		20.631	0.966784	0.704536	1.07374	0.775629	0.771361	0.149538	0.082241	0.137514	0.1947	0.294763	0.00784	0.257899	0.134386	0.284305	0.195543		20.631	0.928977	0.992232	0.953335	0.54652	0.631279	0.633977	0.091297	0.085163	0.186664	0.122149	0.111316		20.631	0.730156	0.689056	0.64629	0.948153	0.640927	0.837688	0.79126	0.845322	0.53477	0.626229
	21.256	0.657396	0.888168	0.897532	0.71483	0.534629	0.807738		21.256	0.970746	0.706189	1.05909	0.783828	0.771744	0.149395	0.081716	0.130254	0.187332	0.297307	0.011805	0.250061	0.130903	0.285862	0.196864		21.256	0.937126	1.00285	0.938191	0.540641	0.638333	0.638039	0.088843	0.085911	0.189657	0.118977	0.103357		21.256	0.736204	0.682452	0.625041	0.948729	0.652183	0.816559	0.78794	0.845268	0.567231	0.619096
	21.881	0.643918	0.926174	0.956971	0.698157	0.537966	0.821027		21.881	0.957148	0.675369	1.0481	0.796477	0.776821	0.15194	0.081212	0.127411	0.18667	0.295948	0.012976	0.25784	0.139252	0.284225	0.191458		21.881	0.940153	1.03103	0.941077	0.533718	0.639307	0.648768	0.091986	0.08247	0.193366	0.124273	0.09818		21.881	0.721397	0.685693	0.639743	0.938998	0.675385	0.833876	0.795931	0.841299	0.575121	0.611747
	22.506	0.643606	0.913099	0.944672	0.699291	0.535921	0.811994		22.506	0.933314	0.588026	1.04881	0.796275	0.791286	0.154999	0.082031	0.131642	0.180434	0.297202	0.011414	0.263547	0.138532	0.28144	0.188814		22.506	0.933138	1.01743	0.925092	0.522213	0.649002	0.663361	0.096743	0.083667	0.202314	0.130048	0.107426		22.506	0.717277	0.683981	0.650079	0.930995	0.63578	0.850728	0.814048	0.845053	0.584388	0.623081
	23.131	0.635377	0.936998	0.892555	0.711963	0.551856	0.794532		23.131	0.919346	0.575176	1.04726	0.830027	0.79748	0.158501	0.082308	0.107831	0.201197	0.297272	0.008531	0.263095	0.141385	0.286717	0.192119		23.131	0.938019	1.01079	0.958943	0.525861	0.646247	0.666528	0.091716	0.081303	0.206085	0.114219	0.115386		23.131	0.76906	0.687803	0.641308	0.93198	0.655613	0.869017	0.833785	0.840436	0.57157	0.632438
	23.756	0.629254	0.951274	0.92599	0.700331	0.558172	0.80746		23.756	0.911603	0.577576	1.04835	0.847232	0.803897	0.15988	0.08221	0.122436	0.180234	0.292987	0.010934	0.270095	0.134267	0.28489	0.195091		23.756	0.962265	0.983078	0.944325	0.534764	0.658292	0.682996	0.082171	0.079418	0.210844	0.121341	0.122777		23.756	0.806913	0.705536	0.647363	0.928962	0.660127	0.875283	0.834614	0.83879	0.567309	0.633641
	24.382	0.652421	0.973504	0.921504	0.715335	0.559537	0.83073		24.382	0.89745	0.543131	1.03893	0.859375	0.809102	0.161566	0.082072	0.111977	0.191181	0.294833	0.015529	0.277123	0.135978	0.288623	0.196745		24.382	0.992845	0.985376	0.949668	0.537307	0.655255	0.672492	0.081841	0.082978	0.214016	0.116673	0.124393		24.382	0.781088	0.696334	0.652427	0.930419	0.658349	0.87647	0.835485	0.838466	0.577407	0.632438
	25.007	0.669154	0.960229	0.933356	0.715839	0.56266	0.810619		25.007	0.894729	0.525429	1.02159	0.865068	0.807154	0.161065	0.0824	0.119136	0.189405	0.294624	0.019344	0.288478	0.122131	0.291139	0.20119		25.007	0.977854	0.976189	0.92436	0.542508	0.648656	0.677338	0.089891	0.082709	0.217874	0.115446	0.099257		25.007	0.760141	0.723148	0.672811	0.91933	0.657651	0.861016	0.839547	0.840977	0.588727	0.625273
	25.632	0.672096	0.967016	0.941905	0.751897	0.556918	0.824102		25.632	0.899478	0.520788	1.01379	0.866967	0.807282	0.15768	0.082248	0.116462	0.174712	0.297167	0.019644	0.278354	0.132105	0.294004	0.207467		25.632	0.965358	0.997469	0.938457	0.551381	0.631279	0.679384	0.081782	0.082201	0.219461	0.12173	0.106947		25.632	0.845125	0.724921	0.665152	0.936963	0.668838	0.852971	0.844394	0.851828	0.60774	0.629719
	26.257	0.674229	0.958844	0.915924	0.772764	0.567145	0.848028		26.257	0.897864	0.539291	1.01561	0.879009	0.823089	0.154478	0.082133	0.126447	0.186217	0.295843	0.019104	0.278385	0.125436	0.293104	0.204343		26.257	0.943287	1.00766	0.896692	0.538551	0.626174	0.695043	0.08651	0.083128	0.217784	0.118468	0.105272		26.257	0.816416	0.713731	0.647487	0.915432	0.670681	0.841285	0.848629	0.859926	0.605373	0.641486
	26.882	0.687159	0.964615	0.90126	0.744648	0.576191	0.857404		26.882	0.899017	0.564458	1.02008	0.878631	0.82261	0.152558	0.082522	0.136684	0.188508	0.295634	0.013637	0.279437	0.124115	0.296064	0.204374		26.882	0.919349	1.0152	0.937828	0.538832	0.628069	0.695238	0.087198	0.082201	0.221766	0.11368	0.11392		26.882	0.834838	0.711039	0.636078	0.907125	0.684799	0.844418	0.855179	0.863003	0.593698	0.643772
	27.507	0.701385	0.964765	0.909406	0.752906	0.589937	0.856242		27.507	0.905701	0.59336	1.0206	0.887966	0.81517	0.154536	0.081107	0.131557	0.187036	0.288423	0.013036	0.293553	0.131383	0.294741	0.208308		27.507	0.908986	1.004	0.925933	0.529592	0.632941	0.703949	0.096983	0.080345	0.230143	0.119426	0.108114		27.507	0.756473	0.693246	0.637519	0.920144	0.709718	0.862624	0.86308	0.863544	0.593066	0.644759
	28.133	0.700114	0.963214	0.883225	0.788522	0.596074	0.878857		28.133	0.913077	0.627272	1.02277	0.899074	0.809519	0.159418	0.079966	0.129187	0.176419	0.298108	0.015259	0.305028	0.135978	0.291887	0.208069		28.133	0.907079	1.01143	0.93594	0.524956	0.64	0.719273	0.109311	0.083098	0.22772	0.108713	0.115326		28.133	0.757031	0.728255	0.628625	0.925773	0.696493	0.861565	0.858233	0.864974	0.588727	0.64933
	28.758	0.689116	0.976973	0.884676	0.786127	0.611042	0.873441		28.758	0.918381	0.649296	1.0202	0.892646	0.803227	0.157706	0.079428	0.123807	0.181575	0.296052	0.01619	0.286705	0.142856	0.288026	0.208729		28.758	0.907185	1.0148	0.910474	0.524729	0.653534	0.721008	0.102309	0.083427	0.220927	0.111765	0.119485		28.758	0.757802	0.735256	0.628543	0.923264	0.687595	0.852252	0.856314	0.866944	0.577407	0.654641
	29.383	0.666348	0.969051	0.897643	0.78039	0.607882	0.874849		29.383	0.922622	0.645561	1.01558	0.881868	0.804601	0.153827	0.079097	0.109709	0.199456	0.302567	0.014898	0.28331	0.140155	0.290659	0.208579		29.383	0.907159	1.01362	0.924202	0.529873	0.665232	0.714651	0.09034	0.085642	0.218504	0.128253	0.118109		29.383	0.798074	0.728193	0.640814	0.918415	0.693445	0.830913	0.861204	0.863192	0.570938	0.646488
	30.008	0.666573	1.0012	0.924205	0.779067	0.601315	0.855964		30.008	0.929904	0.681928	1.0128	0.860059	0.808752	0.153768	0.079093	0.13071	0.183073	0.29546	0.015079	0.28202	0.125255	0.288107	0.205274		30.008	0.93083	0.97199	0.912096	0.539286	0.667181	0.703585	0.084415	0.085193	0.218233	0.116284	0.137051		30.008	0.798898	0.737426	0.626608	0.940184	0.696814	0.848738	0.856969	0.866189	0.563325	0.642135
	30.633	0.674914	1.00988	0.937819	0.792936	0.605405	0.864588		30.633	0.95074	0.727995	1.00403	0.867574	0.816127	0.157654	0.07824	0.116022	0.1918	0.295599	0.015319	0.280067	0.135077	0.292051	0.205845		30.633	0.930871	0.966714	0.918226	0.537165	0.654795	0.695069	0.085013	0.081841	0.216857	0.116134	0.12538		30.633	0.809066	0.742931	0.619688	0.940117	0.697447	0.853944	0.861683	0.86662	0.560643	0.64902
	31.258	0.678156	0.982593	0.955296	0.800941	0.627765	0.875961		31.258	0.965906	0.765961	1.00555	0.876124	0.816416	0.160199	0.07715	0.122063	0.177064	0.290165	0.010783	0.289499	0.132523	0.287522	0.209841		31.258	0.89893	0.991728	0.963868	0.532784	0.640573	0.703781	0.085672	0.083786	0.212728	0.120563	0.137859		31.258	0.800866	0.753817	0.63122	0.932352	0.672016	0.857204	0.870808	0.859197	0.58293	0.67104
	31.884	0.660488	0.964598	0.94148	0.767782	0.644885	0.87961		31.884	0.985498	0.782383	1.01586	0.890522	0.823695	0.160479	0.078189	0.118137	0.184423	0.295739	0.018413	0.295655	0.146793	0.286237	0.203652		31.884	0.908133	1.01678	1.0015	0.526539	0.6252	0.71	0.085342	0.083667	0.213745	0.125201	0.151264		31.884	0.786232	0.742594	0.657328	0.959003	0.708321	0.866901	0.866966	0.853717	0.578195	0.695962
	32.509	0.627259	0.927825	0.888493	0.753757	0.63699	0.889347		32.509	0.998269	0.738662	1.01348	0.897402	0.821556	0.161631	0.07753	0.126988	0.187219	0.298421	0.020606	0.29935	0.123632	0.28124	0.195483		32.509	0.951889	0.997184	0.95187	0.531542	0.631566	0.713697	0.086121	0.08229	0.209556	0.118468	0.147105		32.509	0.841643	0.760756	0.664577	0.97304	0.721481	0.870542	0.871593	0.846132	0.585297	0.708191
	33.134	0.616175	0.925741	0.87981	0.759557	0.637778	0.857928		33.134	1.00454	0.692483	1.01357	0.905752	0.826665	0.162607	0.075543	0.145112	0.187855	0.298596	0.016791	0.308001	0.139161	0.284469	0.192478		33.134	0.978268	0.990113	0.958368	0.53677	0.643725	0.674369	0.089592	0.083368	0.211951	0.130857	0.14887		33.134	0.890342	0.780906	0.670216	0.97026	0.718494	0.859829	0.878756	0.847266	0.586244	0.711773
	33.759	0.626	0.950139	0.911572	0.757728	0.634297	0.857928		33.759	1.00633	0.683314	1.00837	0.906967	0.778608	0.160987	0.073912	0.160545	0.191277	0.29654	0.011234	0.304396	0.14436	0.285325	0.190947		33.759	0.979508	0.975864	0.961303	0.527697	0.633114	0.701877	0.091507	0.086599	0.217606	0.128253	0.132143		33.759	0.912366	0.791975	0.705427	0.968972	0.699294	0.873845	0.873516	0.844972	0.584624	0.716592
	34.384	0.633905	0.931695	0.894451	0.76649	0.619403	0.858107		34.384	1.02556	0.644176	1.00781	0.899655	0.783367	0.161052	0.072548	0.149986	0.203793	0.295739	0.010213	0.304247	0.128109	0.288097	0.189113		34.384	0.948621	1.00264	0.956692	0.543072	0.63346	0.709945	0.092853	0.09025	0.211861	0.132233	0.135106		34.384	0.936822	0.78433	0.73104	0.94249	0.694589	0.87973	0.878273	0.849858	0.588097	0.715078
	35.01	0.625401	0.959011	0.903	0.797727	0.622094	0.857224		35.01	1.05221	0.643215	1.01162	0.885133	0.785346	0.158403	0.0703	0.134687	0.208714	0.292255	0.012826	0.323741	0.145709	0.286693	0.190315		35.01	0.954089	1.02536	0.97131	0.559068	0.643265	0.698908	0.086061	0.092494	0.212488	0.132413	0.132113		35.01	0.903886	0.781976	0.70798	0.926552	0.680662	0.882439	0.865875	0.86195	0.596539	0.701489
	35.635	0.628618	0.945836	0.878136	0.773236	0.640867	0.844771		35.635	1.05377	0.69947	1.01137	0.889737	0.795565	0.160485	0.067941	0.125973	0.208905	0.293544	0.01607	0.311847	0.144781	0.285149	0.19401		35.635	0.933965	1.03454	0.985456	0.559747	0.645387	0.71661	0.083158	0.090609	0.209765	0.131305	0.140851		35.635	0.856689	0.765465	0.673348	0.920179	0.68397	0.899799	0.867884	0.859197	0.608568	0.691485
	36.26	0.627471	0.942435	0.880346	0.780642	0.647684	0.871232		36.26	1.05105	0.72421	1.0049	0.890445	0.808017	0.162751	0.067741	0.121607	0.188464	0.292185	0.01625	0.310134	0.15427	0.287054	0.188845		36.26	0.941833	1.04603	0.955483	0.551862	0.649462	0.708039	0.079148	0.088544	0.213894	0.124034	0.128463		36.26	0.795177	0.776748	0.662557	0.942016	0.697195	0.904878	0.872468	0.857767	0.634718	0.694141
	36.885	0.639042	0.899058	0.924048	0.78827	0.653284	0.861495		36.885	1.05414	0.698245	0.998242	0.906209	0.820758	0.163961	0.06674	0.111792	0.177447	0.292987	0.022408	0.31452	0.153491	0.284949	0.189204		36.885	0.950515	1.0311	0.951241	0.547227	0.642236	0.677928	0.070859	0.087766	0.216917	0.124632	0.130767		36.885	0.801105	0.75296	0.642667	0.931605	0.701392	0.923425	0.863124	0.858253	0.633497	0.69099
	37.51	0.671398	0.877127	0.921191	0.806742	0.653895	0.84086		37.51	1.05829	0.622635	1.00056	0.924348	0.814914	0.164964	0.064678	0.113873	0.185616	0.299641	0.024781	0.320166	0.164874	0.284598	0.18626		37.51	0.968852	1.01642	0.943903	0.552683	0.624626	0.661821	0.069543	0.09028	0.210513	0.119336	0.123166		37.51	0.812057	0.748893	0.63163	0.935878	0.698401	0.91957	0.854784	0.866729	0.615982	0.681478
	38.135	0.697969	0.945087	0.922887	0.79801	0.658238	0.839534		38.135	1.06133	0.594107	1.01837	0.951017	0.812807	0.165347	0.062732	0.124924	0.179032	0.295007	0.022077	0.318635	0.152139	0.278575	0.192387		38.135	0.972133	0.987781	0.960305	0.541236	0.615336	0.683613	0.072385	0.092734	0.207491	0.113501	0.133729		38.135	0.732482	0.731037	0.650163	0.925773	0.702914	0.922197	0.859544	0.874179	0.62257	0.679934
	38.761	0.706759	0.93071	0.916013	0.777082	0.6638	0.820896		38.761	1.06419	0.562914	1.03029	0.967386	0.820821	0.165224	0.062539	0.116242	0.199203	0.294276	0.015439	0.319807	0.160519	0.279064	0.188303		38.761	0.975093	0.923935	0.979538	0.539681	0.614416	0.713865	0.074091	0.098958	0.202822	0.110359	0.132263		38.761	0.713396	0.720519	0.698838	0.931198	0.672463	0.915888	0.859501	0.868268	0.607067	0.676939
	39.386	0.743405	0.933162	0.912844	0.733805	0.664913	0.821304		39.386	1.06073	0.544092	1.02286	0.99003	0.816831	0.167202	0.06168	0.115446	0.17857	0.296052	0.012496	0.302446	0.154721	0.278187	0.187462		39.386	1.00023	0.95279	0.965387	0.53677	0.613041	0.746359	0.075557	0.102519	0.208838	0.099496	0.119515		39.386	0.67101	0.738223	0.734377	0.941438	0.673161	0.922197	0.86321	0.869481	0.608332	0.683054
	40.011	0.755262	0.893555	0.934806	0.749187	0.668106	0.833103		40.011	1.0635	0.51114	1.01264	0.992156	0.769924	0.16702	0.06058	0.117596	0.187044	0.294728	0.015319	0.29977	0.145441	0.280844	0.187521		40.011	1.00514	0.918337	0.960619	0.527104	0.602663	0.758234	0.080674	0.101681	0.212219	0.101741	0.117301		40.011	0.664736	0.731679	0.749037	0.934454	0.686069	0.921984	0.870808	0.887081	0.595	0.684937
	40.636	0.750873	0.933546	0.903559	0.770998	0.66721	0.856176		40.636	1.07553	0.526495	1.01503	0.998152	0.785346	0.164482	0.061263	0.124602	0.196764	0.295007	0.020816	0.311275	0.153849	0.281335	0.185088		40.636	0.988283	0.950887	0.994785	0.53174	0.598474	0.75395	0.084235	0.105421	0.205726	0.109012	0.122687		40.636	0.667873	0.733452	0.758098	0.931166	0.673924	0.918089	0.872991	0.899716	0.585808	0.675332
	41.261	0.721522	0.916168	0.926793	0.762708	0.659026	0.863459		41.261	1.08825	0.529106	1.02651	0.98879	0.801568	0.16732	0.061588	0.137327	0.207451	0.295355	0.02388	0.316742	0.15331	0.283932	0.190225		41.261	0.968812	0.95548	1.01643	0.535159	0.592394	0.73451	0.087407	0.107276	0.209466	0.114458	0.124872		41.261	0.660217	0.775157	0.756943	0.928758	0.671001	0.92736	0.870895	0.904142	0.593617	0.666006
	41.886	0.697158	0.936231	0.921973	0.773804	0.661073	0.832907		41.886	1.08858	0.552888	1.02144	0.983376	0.801824	0.167092	0.061263	0.136058	0.210813	0.291001	0.021687	0.317193	0.144388	0.280212	0.186892		41.886	0.965425	0.948518	1.04577	0.537956	0.607481	0.749441	0.082799	0.109401	0.201746	0.107875	0.119964		41.886	0.649252	0.799098	0.747226	0.916211	0.676721	0.933034	0.882029	0.900093	0.605924	0.6581
	42.512	0.708804	0.94567	0.956123	0.770084	0.660928	0.859237		42.512	1.09282	0.596079	1.01568	0.973609	0.79349	0.168322	0.060671	0.118543	0.213382	0.293683	0.017301	0.301935	0.147061	0.284213	0.186051		42.512	1.00121	0.926267	1.03058	0.543554	0.615109	0.7607	0.078071	0.114398	0.192858	0.105661	0.134687		42.512	0.648694	0.788641	0.736354	0.919569	0.71525	0.911695	0.900323	0.898149	0.60983	0.65282
	43.137	0.730736	0.942802	0.983152	0.753536	0.660319	0.883538		43.137	1.08005	0.644441	1.0132	0.987982	0.803675	0.167665	0.061145	0.107578	0.212798	0.293335	0.014628	0.279615	0.151989	0.285641	0.182477		43.137	1.00018	0.925766	1.00705	0.54248	0.611151	0.765519	0.073523	0.112124	0.205517	0.095098	0.12945		43.137	0.631003	0.774638	0.720416	0.930384	0.706479	0.917921	0.907179	0.899931	0.621545	0.657761
	43.762	0.739551	0.885032	0.922664	0.729046	0.657626	0.91584		43.762	1.07203	0.642204	1.02144	0.982618	0.816766	0.169481	0.06106	0.126311	0.224365	0.29546	0.016551	0.277995	0.162802	0.286482	0.179923		43.762	0.989484	0.919126	1.01942	0.558392	0.610291	0.774958	0.074061	0.107666	0.208209	0.096983	0.114698		43.762	0.631096	0.772375	0.709257	0.915771	0.724915	0.92406	0.895825	0.899878	0.636138	0.6602
	44.387	0.753317	0.923507	0.90713	0.698094	0.638856	0.913402		44.387	1.0747	0.654038	1.03336	0.969865	0.844452	0.171817	0.060265	0.124331	0.226751	0.295809	0.017332	0.291661	0.157366	0.287266	0.182898		44.387	1.01933	0.958531	1.02214	0.566503	0.616998	0.764958	0.068136	0.109072	0.197286	0.097611	0.120413		44.387	0.629076	0.761032	0.709791	0.912583	0.709908	0.918851	0.888403	0.899797	0.647536	0.658039
	45.012	0.762207	0.891737	0.87086	0.68662	0.637098	0.896171		45.012	1.07931	0.691472	1.04153	0.984009	0.856426	0.170489	0.058684	0.097035	0.241287	0.305424	0.019524	0.292443	0.170581	0.285558	0.183858		45.012	1.00195	0.948843	1.02853	0.583912	0.626407	0.76154	0.067628	0.109551	0.202913	0.10584	0.120383		45.012	0.631468	0.767606	0.704685	0.923299	0.703044	0.932526	0.878579	0.911242	0.658186	0.665265
	45.637	0.785786	0.903327	0.924226	0.703767	0.654145	0.925414		45.637	1.08535	0.687632	1.05485	0.994786	0.86923	0.169155	0.056887	0.115362	0.228641	0.296749	0.017872	0.296197	0.157124	0.280224	0.188393		45.637	0.971373	0.959394	1.05284	0.580125	0.613674	0.767842	0.071368	0.106529	0.198006	0.102848	0.13729		45.637	0.610973	0.771885	0.721446	0.918586	0.70082	0.940571	0.882728	0.919124	0.662842	0.675054
	46.263	0.785013	0.903394	0.941168	0.708936	0.671087	0.922272		46.263	1.08973	0.676007	1.05677	1.01961	0.879734	0.164827	0.055256	0.102094	0.22811	0.301452	0.015169	0.284241	0.158837	0.278867	0.182686		46.263	0.934952	0.916974	0.980846	0.569499	0.600081	0.788038	0.072505	0.107965	0.196388	0.099526	0.132442		46.263	0.69423	0.786501	0.726387	0.930113	0.678312	0.944128	0.888709	0.914696	0.662842	0.682373
	46.888	0.776708	0.934579	0.980808	0.714262	0.673669	0.927656		46.888	1.11384	0.723571	1.0498	1.0188	0.880534	0.15932	0.054555	0.114854	0.229364	0.298073	0.018113	0.28226	0.157936	0.274398	0.176259		46.888	0.955996	0.926449	1.01381	0.573428	0.585687	0.780869	0.070889	0.1097	0.193666	0.098898	0.116344		46.888	0.660589	0.788672	0.729271	0.927808	0.668265	0.941036	0.888709	0.911944	0.665325	0.687285
	47.513	0.770811	0.953675	0.963399	0.728195	0.673777	0.907037		47.513	1.12578	0.724159	1.04922	1.04354	0.890368	0.158787	0.055256	0.116564	0.24005	0.296993	0.018443	0.281808	0.173014	0.276923	0.175958		47.513	0.965705	0.911087	1.005	0.575122	0.587462	0.780168	0.070919	0.105182	0.199023	0.111795	0.121221		47.513	0.583022	0.813745	0.730012	0.933437	0.681616	0.954925	0.881244	0.910136	0.663472	0.689663
	48.138	0.757444	0.949756	0.966903	0.742505	0.676038	0.898462		48.138	1.13103	0.752205	1.05538	1.0612	0.902533	0.157811	0.054782	0.118594	0.241331	0.296714	0.021266	0.290069	0.169079	0.279064	0.182537		48.138	0.920548	0.926698	1.03954	0.571419	0.604785	0.781932	0.070171	0.105421	0.199382	0.112663	0.12538		48.138	0.603756	0.797722	0.76938	0.958629	0.695543	0.959031	0.880153	0.905222	0.661026	0.687685
	48.763	0.743679	0.942951	0.958465	0.728761	0.69366	0.900164		48.763	1.11522	0.771828	1.06297	1.08615	0.92348	0.15632	0.054941	0.113839	0.23418	0.297307	0.019013	0.299621	0.172054	0.276163	0.181216		48.763	0.927137	0.902367	1.02963	0.576875	0.610172	0.805182	0.063767	0.109311	0.209496	0.105481	0.133998		48.763	0.619094	0.765771	0.763038	0.962766	0.67189	0.935321	0.89159	0.906356	0.656687	0.690712
	49.388	0.743517	0.955426	0.959671	0.72022	0.699726	0.90108		49.388	1.08392	0.793583	1.06012	1.11264	0.941682	0.153332	0.055053	0.114955	0.230549	0.296505	0.018863	0.301303	0.182297	0.276434	0.187163		49.388	0.959984	0.928277	0.994368	0.57337	0.613843	0.78832	0.066102	0.114757	0.218055	0.099526	0.131844		49.388	0.583806	0.768094	0.753031	0.974837	0.664961	0.919529	0.891633	0.916478	0.656176	0.693182
	50.014	0.766434	0.96193	0.941748	0.714956	0.693768	0.91121		50.014	1.04972	0.827387	1.05371	1.13103	0.941202	0.152669	0.055638	0.125398	0.232221	0.293439	0.023339	0.294755	0.181936	0.278587	0.181665		50.014	0.976134	0.935348	1.01129	0.575546	0.617112	0.807815	0.064097	0.114997	0.21949	0.09794	0.124273		50.014	0.579872	0.790079	0.74945	0.968464	0.693761	0.915337	0.88657	0.935105	0.661223	0.689199
	50.639	0.772494	1.00627	0.937798	0.728478	0.669972	0.90743		50.639	1.00592	0.836397	1.0424	1.1306	0.957456	0.155819	0.055212	0.124195	0.216753	0.29863	0.026253	0.303075	0.187852	0.274597	0.173945		50.639	0.989964	0.950206	1.0005	0.580267	0.629963	0.829188	0.067209	0.114219	0.232239	0.106888	0.137021		50.639	0.608528	0.835636	0.73384	0.977855	0.698149	0.914661	0.885216	0.943716	0.666353	0.691329
	51.264	0.755162	1.00569	0.930008	0.738817	0.666241	0.901816		51.264	0.970702	0.815498	1.03023	1.1178	0.969174	0.158826	0.05597	0.131151	0.227396	0.299397	0.026703	0.303375	0.171964	0.275555	0.172384		51.264	0.980308	0.958641	1.00878	0.58281	0.628128	0.843586	0.07047	0.113591	0.228079	0.108473	0.144532		51.264	0.59097	0.842395	0.731782	0.977381	0.688484	0.933372	0.886091	0.946713	0.667377	0.696765
	51.889	0.773704	1.02972	0.979536	0.736358	0.673922	0.908411		51.889	0.940092	0.773851	1.02041	1.11884	0.980701	0.156977	0.056752	0.129864	0.228266	0.297307	0.02442	0.295387	0.158718	0.273554	0.168388		51.889	0.95541	0.968833	0.999868	0.59971	0.61356	0.834313	0.068435	0.114967	0.220777	0.116134	0.150337		51.889	0.565557	0.868139	0.743766	0.966632	0.687656	0.925963	0.88155	0.955053	0.67215	0.69766
	52.514	0.79263	1.05197	0.940498	0.733269	0.677833	0.885436		52.514	0.916904	0.790117	1.01726	1.10108	0.97754	0.156691	0.057649	0.12274	0.215585	0.295599	0.020365	0.294425	0.158176	0.273065	0.164905		52.514	0.980628	0.988139	0.95391	0.615313	0.608455	0.828038	0.071548	0.114428	0.211081	0.094649	0.154676		52.514	0.557356	0.875171	0.731125	0.967141	0.709783	0.916607	0.871986	0.959291	0.677947	0.694141
	53.139	0.804202	1.0506	0.989869	0.723908	0.657914	0.886287		53.139	0.895977	0.764895	1.03435	1.10854	0.981658	0.155604	0.059419	0.145366	0.231533	0.297934	0.01592	0.307851	0.171783	0.272666	0.163703		53.139	0.979028	0.988066	0.945579	0.625939	0.606789	0.809524	0.073104	0.114069	0.216976	0.102997	0.165598		53.139	0.542563	0.858812	0.731824	0.968972	0.704952	0.904878	0.88002	0.958508	0.685403	0.68818
	53.765	0.812867	1.03504	0.964179	0.71275	0.622526	0.879872		53.765	0.885049	0.761001	1.0529	1.10561	0.991653	0.154283	0.061595	0.135788	0.228066	0.298979	0.01646	0.313617	0.172655	0.26932	0.168839		53.765	0.983909	0.961868	0.915557	0.640269	0.608569	0.780392	0.072445	0.116284	0.219012	0.116732	0.166346		53.765	0.53403	0.870646	0.728569	0.975514	0.735595	0.896368	0.892771	0.956295	0.684811	0.681325
	54.39	0.820062	1.08279	1.01025	0.68911	0.608206	0.880085		54.39	0.873018	0.789903	1.05104	1.08261	0.993186	0.153085	0.06305	0.121234	0.202922	0.306608	0.01634	0.33185	0.171512	0.270629	0.166166		54.39	0.968399	0.904878	0.937513	0.634871	0.626634	0.772577	0.070111	0.116792	0.21536	0.09402	0.159763		54.39	0.546032	0.861963	0.731125	0.97572	0.730001	0.899842	0.903642	0.962693	0.6942	0.678174
	55.015	0.81273	1.07467	1.04891	0.695981	0.606912	0.87637		55.015	0.872325	0.82259	1.04606	1.06394	1.00136	0.152271	0.063274	0.118543	0.218381	0.308803	0.020275	0.323321	0.16878	0.272117	0.163762		55.015	0.953249	0.949165	0.948567	0.623622	0.641489	0.804957	0.069184	0.117331	0.211171	0.089801	0.146896		55.015	0.544862	0.860555	0.744465	0.988265	0.743161	0.901534	0.900715	0.96585	0.701691	0.684722
	55.64	0.817481	1.04912	1.01427	0.706509	0.613303	0.879675		55.64	0.881548	0.842318	1.05383	1.06684	1.00347	0.147455	0.063754	0.124263	0.225087	0.305006	0.020696	0.33038	0.176948	0.26766	0.163282		55.64	0.946621	0.944499	0.927029	0.631479	0.630819	0.830643	0.060985	0.121012	0.201447	0.093093	0.151115		55.64	0.527717	0.880246	0.737382	0.983553	0.724785	0.908562	0.899624	0.96326	0.713288	0.693646
	56.265	0.81667	1.07842	1.03188	0.718329	0.614989	0.865292		56.265	0.896898	0.886894	1.06392	1.06381	1.00024	0.145925	0.065443	0.119356	0.214296	0.302463	0.017782	0.33924	0.147722	0.265284	0.163341		56.265	0.9457	0.927919	0.894387	0.634927	0.626693	0.830168	0.066102	0.119994	0.201687	0.097851	0.140552		56.265	0.537539	0.871716	0.729847	0.971481	0.745195	0.914956	0.891327	0.95265	0.725199	0.696641
	56.89	0.792145	1.0763	1.00427	0.719495	0.619045	0.861642		56.89	0.919393	0.894947	1.06309	1.05437	1.00909	0.145828	0.065772	0.114617	0.225366	0.312113	0.016791	0.328816	0.165235	0.26766	0.165926		56.89	0.943967	0.919952	0.92897	0.630291	0.625947	0.828236	0.066909	0.119366	0.193756	0.105182	0.128044		56.89	0.594505	0.878351	0.712757	0.970598	0.758801	0.921011	0.896437	0.949276	0.718141	0.689539
	57.516	0.828241	1.05894	1.00759	0.739164	0.629883	0.880248		57.516	0.946132	0.893718	1.0629	1.05713	1.01621	0.141727	0.066323	0.123789	0.228197	0.304936	0.018022	0.325212	0.175568	0.266068	0.165805		57.516	0.917748	0.922035	0.913409	0.629754	0.640856	0.797844	0.067059	0.119396	0.189118	0.099078	0.137021		57.516	0.528049	0.861412	0.705879	0.974735	0.767955	0.932188	0.92342	0.940422	0.736126	0.674562
	58.141	0.836072	1.01941	0.976635	0.777397	0.647109	0.891033		58.141	0.964063	0.87015	1.06445	1.07729	1.02014	0.14068	0.066841	0.118949	0.20388	0.298596	0.020996	0.305147	0.168179	0.265635	0.172023		58.141	0.95577	0.935348	0.888518	0.617573	0.657031	0.786751	0.062511	0.118498	0.197795	0.098688	0.122957		58.141	0.49942	0.871165	0.710038	0.988367	0.769927	0.921943	0.938962	0.92482	0.743384	0.673201
	58.766	0.817767	1.01883	0.963577	0.81295	0.66642	0.91697		58.766	0.963878	0.832612	1.05925	1.07347	1.00669	0.139964	0.066554	0.095139	0.214584	0.305946	0.02451	0.318754	0.176288	0.26574	0.171783		58.766	0.979682	0.894437	0.893703	0.599627	0.673147	0.789356	0.067388	0.116403	0.190465	0.103147	0.118827		58.766	0.555509	0.880094	0.739854	0.983483	0.746656	0.920503	0.937435	0.934835	0.748234	0.679688
	59.391	0.81682	1.02188	0.993575	0.850995	0.68519	0.945476		59.391	0.955304	0.746606	1.04825	1.07299	0.998167	0.137933	0.06631	0.101401	0.222527	0.304797	0.016971	0.324012	0.174306	0.265939	0.175867		59.391	0.963331	0.940983	0.858805	0.604176	0.664945	0.81717	0.068705	0.120054	0.18846	0.10599	0.124513		59.391	0.572947	0.88673	0.767773	0.987248	0.774315	0.909706	0.946909	0.959939	0.766655	0.683146
	60.016	0.816122	1.07187	1.01241	0.878606	0.703423	0.928801		60.016	0.943364	0.714452	1.03519	1.05149	0.999924	0.139059	0.064499	0.103923	0.229216	0.301104	0.0164	0.328907	0.182746	0.2687	0.174667		60.016	0.964304	0.920095	0.862157	0.603667	0.656402	0.845295	0.067508	0.123405	0.189327	0.112364	0.11781		60.016	0.592884	0.921189	0.781529	0.971616	0.779081	0.911739	0.943676	0.981265	0.802034	0.695004
	60.641	0.843416	1.05762	1.01072	0.882388	0.730916	0.896907		60.641	0.940368	0.710453	1.01592	1.03418	1.00791	0.140263	0.064452	0.093193	0.225898	0.301034	0.013697	0.331492	0.17731	0.270782	0.174606		60.641	0.956116	0.939474	0.847068	0.588859	0.647395	0.855854	0.069752	0.125021	0.186455	0.104733	0.108922		60.641	0.538669	0.911557	0.801501	0.982262	0.771072	0.924822	0.94682	0.98086	0.802352	0.703806
	61.267	0.863727	1.02959	0.997168	0.875674	0.738668	0.894633		61.267	0.936126	0.668223	1.00298	1.02489	0.994813	0.138128	0.064722	0.096883	0.234459	0.299188	0.014538	0.33966	0.180973	0.27125	0.179051		61.267	0.927497	0.944571	0.874681	0.589168	0.644931	0.841514	0.072505	0.123765	0.190045	0.115565	0.116104		61.267	0.512551	0.917152	0.804261	0.976872	0.773552	0.933626	0.944158	0.972761	0.777187	0.704393
	61.892	0.858652	1.01346	0.978218	0.869055	0.734254	0.889019		61.892	0.93548	0.604451	0.994959	1.02004	0.990472	0.137874	0.064628	0.127038	0.2437	0.295112	0.01619	0.349903	0.16965	0.272689	0.180945		61.892	0.956463	0.93298	0.887938	0.607117	0.648656	0.829607	0.063379	0.128343	0.191513	0.096175	0.118199		61.892	0.484334	0.921249	0.779058	0.974465	0.778001	0.936295	0.946909	0.973058	0.761055	0.707357
	62.517	0.851608	0.987312	0.929628	0.857298	0.712072	0.922845		62.517	0.935343	0.590959	0.989911	0.989348	0.972846	0.137978	0.064194	0.118713	0.245633	0.301661	0.016701	0.330078	0.175687	0.271425	0.183587		62.517	0.97276	0.904662	0.897527	0.61404	0.657545	0.811876	0.057274	0.12547	0.184689	0.105092	0.118677		62.517	0.47818	0.866304	0.752745	0.962597	0.762933	0.940952	0.95503	0.978511	0.765668	0.690187
	63.142	0.845859	1.03804	0.963667	0.840939	0.692693	0.932041		63.142	0.912754	0.594161	0.990159	0.967741	0.972111	0.137998	0.064485	0.115091	0.243761	0.298491	0.015409	0.336267	0.176409	0.271461	0.186861		63.142	0.94298	0.903873	0.923622	0.619665	0.664144	0.812437	0.055838	0.122747	0.197617	0.090789	0.118378		63.142	0.543786	0.830621	0.747389	0.972226	0.748629	0.958353	0.963237	0.976946	0.773873	0.680552
	63.767	0.812294	1.06628	0.96543	0.819979	0.710277	0.932417		63.767	0.900679	0.556942	0.987402	0.940111	0.964129	0.13779	0.063443	0.109354	0.237551	0.297411	0.028265	0.339962	0.186291	0.272069	0.191758		63.767	0.966985	0.921783	0.930592	0.621616	0.648602	0.798403	0.050541	0.121401	0.194295	0.101082	0.122268		63.767	0.505906	0.849059	0.785194	0.996843	0.739476	0.966865	0.97328	0.965878	0.761843	0.687253
	64.392	0.796608	1.07126	0.988643	0.828237	0.735367	0.932286		64.392	0.897911	0.526923	0.977182	0.923565	0.956019	0.14148	0.062113	0.124331	0.242463	0.299745	0.028746	0.330589	0.170431	0.27613	0.196203		64.392	0.984189	0.925478	0.93447	0.619863	0.631165	0.80367	0.051499	0.121251	0.201836	0.109042	0.103327		64.392	0.502064	0.849182	0.799647	0.974906	0.734576	0.941163	0.968433	0.958293	0.776081	0.69516
	65.018	0.776584	1.07385	1.00668	0.782156	0.751947	0.942203		65.018	0.894591	0.504845	0.964021	0.889635	0.954741	0.144285	0.062225	0.127393	0.249021	0.298596	0.022738	0.33894	0.166375	0.277334	0.196864		65.018	0.966999	0.90244	0.928602	0.636114	0.630938	0.809131	0.063767	0.124423	0.20435	0.097102	0.118647		65.018	0.545407	0.841629	0.801091	0.970871	0.747549	0.926896	0.961274	0.956161	0.802944	0.706308
	65.643	0.790498	1.07111	1.00496	0.771314	0.749794	0.947996		65.643	0.895745	0.534121	0.955009	0.860768	0.957456	0.148399	0.063013	0.130576	0.250057	0.297585	0.021777	0.332813	0.169861	0.281488	0.200197		65.643	0.944354	0.886361	0.937616	0.646317	0.629444	0.828404	0.071997	0.130497	0.195581	0.099855	0.12152		65.643	0.524992	0.853034	0.783835	0.977142	0.747549	0.922111	0.954637	0.956538	0.796197	0.711898
	66.268	0.798778	1.03823	0.964984	0.767279	0.756722	0.953773		66.268	0.897127	0.60861	0.944076	0.841817	0.967897	0.148926	0.062888	0.108221	0.262443	0.299432	0.029016	0.328907	0.164755	0.280587	0.204764		66.268	0.972559	0.90513	0.915399	0.645864	0.627094	0.841232	0.070021	0.131275	0.195072	0.102848	0.120054		66.268	0.53512	0.851322	0.765262	0.989385	0.730635	0.91864	0.940053	0.962908	0.792095	0.711837
	66.893	0.810885	0.992432	0.964939	0.753127	0.777108	0.946769		66.893	0.898648	0.651961	0.937698	0.813683	0.967482	0.147383	0.06433	0.099777	0.263339	0.295739	0.033221	0.34756	0.164724	0.282364	0.210171		66.893	0.971146	0.897664	0.934156	0.642445	0.616771	0.858628	0.068795	0.12957	0.195761	0.088365	0.12957		66.893	0.53387	0.881287	0.750436	0.985553	0.738838	0.939641	0.93809	0.975488	0.791032	0.711773
	67.518	0.816857	0.973054	1.01924	0.757697	0.783532	0.9361		67.518	0.919164	0.63815	0.946461	0.805004	0.9762	0.146681	0.065762	0.076473	0.272929	0.29978	0.037576	0.345968	0.181876	0.286622	0.210682		67.518	0.955063	0.943099	0.899572	0.630377	0.620842	0.866443	0.07475	0.127146	0.207881	0.098389	0.145669		67.518	0.502171	0.875477	0.734953	0.987179	0.749136	0.928547	0.951188	0.987042	0.781999	0.70884
	68.144	0.828578	0.990398	1.05728	0.777459	0.784608	0.954149		68.144	0.961988	0.64439	0.953616	0.794985	0.98565	0.146993	0.065003	0.086779	0.273704	0.301731	0.035774	0.345339	0.17755	0.287242	0.212844		68.144	0.940113	0.927882	0.911049	0.619749	0.626461	0.863166	0.075109	0.128762	0.205096	0.080046	0.145699		68.144	0.493731	0.861444	0.737053	0.961545	0.725041	0.929901	0.960835	0.986339	0.763815	0.708747
	68.769	0.848316	0.977957	1.0614	0.77415	0.781522	0.949617		68.769	0.991539	0.691845	0.957518	0.793644	0.985554	0.142828	0.063809	0.094395	0.295538	0.293683	0.030728	0.346089	0.188904	0.28378	0.215277		68.769	0.95941	0.938973	0.87767	0.619042	0.629444	0.899076	0.071877	0.135076	0.209406	0.098359	0.126368		68.769	0.493731	0.85392	0.753155	0.970089	0.726377	0.945439	0.962625	0.984207	0.768312	0.702386
	69.394	0.836009	0.961013	0.992236	0.755332	0.773914	0.98061		69.394	1.01551	0.713814	0.95981	0.776085	1.00558	0.136657	0.062912	0.094683	0.304161	0.29877	0.023159	0.331249	0.191577	0.285242	0.222666		69.394	0.981042	0.920453	0.882177	0.626221	0.638105	0.902493	0.065024	0.137469	0.220297	0.098569	0.113561		69.394	0.50443	0.865998	0.784371	0.982466	0.743096	0.958439	0.952192	0.982614	0.771191	0.705164
	70.019	0.822418	0.973854	1.00835	0.738532	0.759737	0.999658		70.019	1.031	0.701976	0.953646	0.756932	1.0309	0.134334	0.063561	0.109083	0.291924	0.292534	0.02418	0.3232	0.187132	0.287675	0.227352		70.019	0.986016	0.927166	0.886576	0.632779	0.641716	0.871429	0.059129	0.136722	0.221676	0.083427	0.110778		70.019	0.510159	0.875874	0.798083	1.00369	0.719448	0.961402	0.955815	0.985854	0.788506	0.7144
	70.644	0.817257	1.00266	1.00659	0.702821	0.756864	1.02946		70.644	1.03754	0.644814	0.954699	0.744534	1.05191	0.135297	0.063954	0.11851	0.299162	0.295112	0.022137	0.320166	0.185359	0.28489	0.231046		70.644	1.0162	0.915969	0.902561	0.643774	0.640573	0.862074	0.057154	0.138666	0.223709	0.104673	0.109341		70.644	0.490368	0.90058	0.822009	0.999421	0.729555	0.950605	0.958566	0.986447	0.813357	0.714151
	71.269	0.807419	0.999186	1.00203	0.708179	0.76774	0.985782		71.269	1.04746	0.683687	0.957797	0.733073	1.06142	0.134874	0.06436	0.126548	0.298935	0.294798	0.023039	0.326564	0.180042	0.283241	0.228763		71.269	1.01354	0.906924	0.90345	0.639957	0.645674	0.850644	0.061823	0.139624	0.223351	0.099317	0.12146		71.269	0.502982	0.89902	0.848819	1.02797	0.747484	0.942223	0.954069	0.984584	0.797698	0.706462
	71.895	0.802917	1.00974	0.988598	0.730968	0.760886	1.01579		71.895	1.05773	0.733329	0.96786	0.737931	1.05223	0.135466	0.065102	0.122588	0.291376	0.297063	0.033852	0.328308	0.180854	0.277907	0.229184		71.895	1.02022	0.913421	0.921003	0.641738	0.657605	0.832436	0.061284	0.142796	0.22341	0.094469	0.110389		71.895	0.507408	0.903881	0.842929	1.03465	0.760393	0.959793	0.954418	0.981561	0.799315	0.712298
	72.52	0.807743	0.967783	0.991053	0.734246	0.752738	1.03411		72.52	1.07765	0.772147	0.992326	0.732922	1.0491	0.136423	0.066442	0.113653	0.285444	0.29985	0.035504	0.334103	0.17782	0.272609	0.232909		72.52	0.975854	0.92171	0.93882	0.634362	0.666781	0.821765	0.058082	0.148362	0.218233	0.085881	0.119815		72.52	0.507966	0.91443	0.816737	1.03482	0.759183	0.972412	0.961098	0.992143	0.81383	0.715417
	73.145	0.803952	0.963431	0.965653	0.755365	0.768781	1.03077		73.145	1.08014	0.734873	1.02302	0.722219	1.05567	0.13572	0.067921	0.122301	0.285261	0.297132	0.028025	0.330259	0.17764	0.273193	0.231588		73.145	0.964892	0.923325	0.92289	0.640608	0.668274	0.837506	0.057783	0.153	0.22748	0.079029	0.13343		73.145	0.546231	0.901894	0.808008	1.03313	0.741188	0.965595	0.964767	0.998837	0.827673	0.715232
	73.77	0.795835	0.943385	0.954425	0.772479	0.786869	1.04662		73.77	1.0871	0.694884	1.03246	0.729378	1.06561	0.134008	0.068212	0.117342	0.277388	0.30086	0.025411	0.334645	0.17659	0.272338	0.233448		73.77	1.02805	0.913491	0.92001	0.635917	0.655483	0.841653	0.055628	0.158147	0.239928	0.088873	0.119904		73.77	0.510212	0.896482	0.819784	1.03882	0.758801	0.97059	0.97162	0.991604	0.812251	0.712207
	74.395	0.802818	0.960446	0.932195	0.763528	0.802195	1.05494		74.395	1.08696	0.718985	1.03934	0.741371	1.07193	0.131541	0.069271	0.134992	0.282361	0.299188	0.033552	0.318994	0.178901	0.269028	0.235943		74.395	1.03851	0.911697	0.956638	0.641315	0.64837	0.838851	0.055239	0.16494	0.243879	0.081542	0.12933		74.395	0.517974	0.905687	0.828434	1.05154	0.772408	0.984944	0.964721	0.974571	0.823926	0.706647
	75.02	0.791845	0.984093	0.921168	0.79013	0.821002	1.08279		75.02	1.06792	0.715413	1.03677	0.722952	1.07847	0.131248	0.070077	0.139256	0.267729	0.297759	0.035114	0.326564	0.183827	0.270924	0.236903		75.02	1.05284	0.923468	0.945687	0.649426	0.645619	0.789243	0.061104	0.163294	0.24295	0.084684	0.139235		75.02	0.543108	0.912291	0.863603	1.06096	0.789825	0.967584	0.942585	0.962558	0.816076	0.707852
	75.646	0.779613	0.985762	0.937664	0.790824	0.833564	1.06345		75.646	1.04478	0.723412	1.04497	0.693806	1.09374	0.132362	0.068909	0.139071	0.253811	0.297272	0.039649	0.342034	0.182807	0.269836	0.236993		75.646	1.03439	0.938254	0.968115	0.632439	0.646079	0.811346	0.061463	0.16485	0.249294	0.085761	0.130108		75.646	0.536741	0.919566	0.860556	1.06242	0.791607	0.960302	0.931627	0.963098	0.822468	0.716407
	76.271	0.78874	0.988696	0.991365	0.80485	0.828467	1.03091		76.271	1.02104	0.700268	1.05665	0.681838	1.09023	0.130689	0.066868	0.152694	0.267224	0.301696	0.045026	0.354199	0.187312	0.273321	0.241498		76.271	1.03437	0.943673	0.931276	0.622125	0.639827	0.820223	0.057813	0.169129	0.244506	0.088664	0.127505		76.271	0.521483	0.923297	0.826786	1.06089	0.790207	0.94561	0.92473	0.954486	0.814659	0.723694
	76.896	0.79884	0.985194	0.981589	0.825937	0.825848	1.02763		76.896	1.00127	0.7393	1.05705	0.671768	1.09354	0.129224	0.064377	0.153675	0.293544	0.298073	0.043524	0.351946	0.189446	0.277194	0.245193		76.896	0.999165	0.938578	0.951448	0.610876	0.644931	0.824202	0.060416	0.17257	0.254711	0.083128	0.142467		76.896	0.547614	0.89951	0.834529	1.06734	0.796247	0.957339	0.921281	0.960075	0.823178	0.733515
	77.521	0.786122	0.953775	0.934427	0.868646	0.807183	1.03109		77.521	0.966646	0.83656	1.05364	0.64462	1.10456	0.128677	0.063288	0.150984	0.304675	0.306329	0.045837	0.348012	0.182206	0.277439	0.245974		77.521	0.97308	0.957347	0.936358	0.607089	0.656917	0.82185	0.064665	0.17676	0.245525	0.077473	0.141449		77.521	0.528381	0.878933	0.858126	1.0849	0.796503	0.960472	0.923942	0.981561	0.823689	0.739135
	78.146	0.770537	0.973988	0.947908	0.881033	0.78626	1.00453		78.146	0.919948	0.816564	1.05544	0.641103	1.08658	0.125521	0.062479	0.163642	0.29438	0.308385	0.050312	0.358675	0.173375	0.277439	0.244292		78.146	0.999592	0.939653	0.926242	0.625486	0.665633	0.847815	0.063558	0.17667	0.242772	0.087886	0.150576		78.146	0.488255	0.891926	0.88831	1.07785	0.805595	0.947726	0.937435	0.980779	0.825938	0.744724
	78.771	0.77409	0.97272	0.945811	0.861365	0.800795	0.984309		78.771	0.858081	0.8059	1.05584	0.649301	1.07771	0.122839	0.062573	0.162474	0.285313	0.305215	0.047369	0.35498	0.172774	0.276831	0.246756		78.771	1.00881	0.950492	0.936358	0.648577	0.687141	0.837899	0.063049	0.173617	0.249115	0.100334	0.149828		78.771	0.461393	0.880857	0.880898	1.06238	0.805405	0.955982	0.942542	0.967146	0.835404	0.751272
	79.397	0.77606	0.970302	0.972995	0.864075	0.805317	0.99123		79.397	0.814518	0.769906	1.05485	0.654438	1.07279	0.123405	0.062692	0.156721	0.278006	0.307932	0.042293	0.352067	0.179562	0.283348	0.254566		79.397	1.01793	0.946402	0.957528	0.650076	0.70148	0.80395	0.059907	0.169668	0.242204	0.101531	0.150008		79.397	0.484121	0.882753	0.846842	1.04625	0.790016	0.94667	0.954245	0.955594	0.835167	0.757726
	80.022	0.776883	0.949423	0.96947	0.861427	0.804922	0.983851		80.022	0.800045	0.79161	1.04894	0.633032	1.0695	0.126243	0.062391	0.154894	0.280698	0.312113	0.033672	0.353448	0.167547	0.282317	0.250931		80.022	1.01005	0.965745	0.93945	0.635068	0.705725	0.797282	0.059967	0.172929	0.236787	0.117091	0.13741		80.022	0.51606	0.891834	0.817973	1.05228	0.797903	0.944256	0.964328	0.95624	0.857809	0.757233
	80.647	0.793604	0.943085	0.957573	0.877661	0.818741	0.965588		80.647	0.79382	0.810965	1.05578	0.628125	1.06276	0.128118	0.062871	0.157144	0.259028	0.311311	0.040941	0.344738	0.179562	0.288575	0.253725		80.647	0.972173	0.983078	0.902246	0.616585	0.70297	0.80255	0.060476	0.178256	0.237744	0.104045	0.124124		80.647	0.546643	0.891163	0.818181	1.04041	0.804958	0.952976	0.96171	0.961397	0.864435	0.771871
	81.272	0.812656	0.953841	0.948131	0.877692	0.834568	0.948897		81.272	0.792299	0.839116	1.06999	0.616764	1.07547	0.127493	0.064611	0.166197	0.268844	0.312461	0.037547	0.327856	0.164064	0.294928	0.256067		81.272	0.970853	0.91963	0.875679	0.605336	0.694026	0.823669	0.064426	0.181128	0.229067	0.11389	0.11754		81.272	0.527889	0.894159	0.827817	1.03584	0.793771	0.961656	0.966643	0.964825	0.901038	0.779529
	81.897	0.817867	0.947354	0.987816	0.878321	0.852693	0.936051		81.897	0.789901	0.873243	1.07631	0.629162	1.087	0.128404	0.067829	0.162831	0.271709	0.309709	0.034603	0.352398	0.180132	0.302966	0.261594		81.897	0.973453	0.936031	0.865618	0.606608	0.692819	0.839581	0.067628	0.180829	0.237713	0.121341	0.096085		81.897	0.520154	0.896299	0.841076	1.03831	0.809728	0.953909	0.961404	0.9655	0.908414	0.778665
	82.522	0.812281	0.966549	0.969023	0.877786	0.870135	0.959402		82.522	0.786629	0.882043	1.07981	0.624077	1.10779	0.129367	0.070936	0.15623	0.251599	0.308524	0.035834	0.349273	0.179593	0.307528	0.273188		82.522	0.97272	0.931222	0.803573	0.612712	0.713926	0.859748	0.07059	0.174276	0.241035	0.127924	0.09414		82.522	0.541274	0.894802	0.867515	1.02434	0.8405	0.938454	0.953107	0.953164	0.897054	0.77391
	83.148	0.789688	0.950339	0.957551	0.872428	0.866332	0.963379		83.148	0.781143	0.845197	1.08312	0.619876	1.0975	0.127181	0.071793	0.174066	0.264568	0.311311	0.0404	0.351164	0.20143	0.308849	0.276432		83.148	0.938046	0.902689	0.804256	0.614549	0.736868	0.858852	0.069273	0.171044	0.237535	0.134298	0.09806		83.148	0.586863	0.913513	0.848201	1.02194	0.820156	0.930283	0.953283	0.96164	0.883644	0.774805
	83.773	0.766908	0.955726	0.987236	0.870158	0.866079	0.969843		83.773	0.767037	0.798753	1.09025	0.599332	1.09696	0.128749	0.072507	0.159851	0.263009	0.310614	0.034483	0.365342	0.182356	0.307328	0.283281		83.773	0.929204	0.887903	0.798176	0.611157	0.733252	0.852606	0.074959	0.170206	0.23505	0.144172	0.099377		83.773	0.564892	0.928097	0.858578	1.03492	0.810807	0.922281	0.969089	0.968794	0.859544	0.781012
	84.398	0.744689	0.969168	0.990763	0.853643	0.841996	0.981609		84.398	0.763027	0.766121	1.09657	0.60515	1.10571	0.130168	0.074121	0.174591	0.276386	0.316781	0.031539	0.34762	0.18548	0.303971	0.291842		84.398	0.931044	0.894901	0.750439	0.611073	0.73486	0.839608	0.075916	0.172211	0.236637	0.146058	0.115745		84.398	0.556346	0.903545	0.860842	1.05123	0.816592	0.948489	0.981923	0.972384	0.848539	0.788887
	85.023	0.756098	0.958044	1.02203	0.814526	0.807902	0.963133		85.023	0.755836	0.79198	1.10047	0.603962	1.09386	0.129205	0.075492	0.172223	0.264437	0.315596	0.026102	0.356182	0.172144	0.300987	0.29854		85.023	0.91332	0.866049	0.75966	0.625995	0.748334	0.841065	0.076216	0.182325	0.244627	0.140582	0.113171		85.023	0.556093	0.889236	0.880979	1.06768	0.776032	0.942815	0.991397	0.978943	0.844634	0.786972
	85.648	0.738105	0.976589	1.00273	0.788996	0.792719	0.958928		85.648	0.7521	0.831546	1.09313	0.593486	1.08745	0.126042	0.077462	0.169108	0.269358	0.310789	0.03244	0.352367	0.195421	0.294636	0.300191		85.648	0.963064	0.862925	0.733668	0.642077	0.750288	0.832605	0.076276	0.189477	0.249983	0.147015	0.105571		85.648	0.570594	0.911311	0.8935	1.06984	0.788429	0.928336	0.990569	0.984989	0.87406	0.779622
	86.273	0.698879	0.976723	0.982661	0.805449	0.782059	0.948651		86.273	0.738457	0.832238	1.08186	0.571981	1.09224	0.126582	0.076893	0.168652	0.281237	0.30842	0.042923	0.349454	0.195512	0.29212	0.29926		86.273	0.984909	0.860415	0.745145	0.64075	0.751777	0.827479	0.075139	0.185318	0.245076	0.12957	0.118139		86.273	0.573253	0.912535	0.8963	1.05333	0.79701	0.911274	0.989914	0.988931	0.883604	0.77919
	86.899	0.706859	0.981626	0.978575	0.815409	0.788268	0.941549		86.899	0.726147	0.871325	1.07371	0.534258	1.10408	0.130337	0.077008	0.193917	0.294755	0.310998	0.044515	0.334345	0.192478	0.293244	0.293313		86.899	0.983842	0.854458	0.736711	0.643774	0.742888	0.841514	0.071548	0.183013	0.242921	0.123256	0.111585		86.899	0.571113	0.927517	0.8963	1.05818	0.777685	0.914534	0.990393	0.995382	0.916223	0.775607
	87.524	0.727532	0.997835	0.957462	0.809736	0.800542	0.953397		87.524	0.733291	0.918726	1.06743	0.500328	1.11127	0.130864	0.079269	0.196879	0.277771	0.309291	0.039679	0.336956	0.194911	0.291032	0.28268		87.524	0.992084	0.881445	0.703435	0.654286	0.746272	0.844201	0.073433	0.182445	0.243579	0.116732	0.117361		87.524	0.582889	0.896422	0.892182	1.07815	0.796503	0.921054	0.96996	1.00291	0.934327	0.768196
	88.149	0.727619	1.01775	0.954604	0.812762	0.80722	0.969074		88.149	0.737856	0.961703	1.06811	0.488867	1.09546	0.132869	0.078806	0.208386	0.300172	0.309047	0.047549	0.326143	0.201309	0.28963	0.280126		88.149	0.991604	0.852876	0.709357	0.653212	0.733311	0.815098	0.073163	0.181667	0.235321	0.135106	0.1176		88.149	0.609857	0.873336	0.882462	1.06615	0.786396	0.921476	0.943197	1.00694	0.9292	0.762545
	88.774	0.726896	1.02188	0.951212	0.81377	0.810269	0.966619		88.774	0.735599	1.02985	1.07563	0.467438	1.0969	0.132264	0.078169	0.185287	0.299623	0.310475	0.044365	0.327797	0.19353	0.287979	0.28349		88.774	1.00906	0.852159	0.718578	0.658131	0.727059	0.806331	0.06667	0.182654	0.233406	0.14519	0.106768		88.774	0.609179	0.880307	0.893048	1.05184	0.803115	0.928082	0.936254	1.01328	0.93062	0.759982
	89.399	0.725587	0.996435	0.951614	0.804471	0.825416	0.959189		89.399	0.738135	1.08973	1.06612	0.476393	1.10871	0.128723	0.077983	0.199806	0.299536	0.310858	0.053406	0.333174	0.212424	0.283569	0.281238		89.399	0.997553	0.842578	0.687244	0.662313	0.72981	0.813951	0.064426	0.186006	0.236905	0.133011	0.105332		89.399	0.583739	0.883243	0.919195	1.06391	0.758927	0.928209	0.936693	1.0213	0.908887	0.758808
	90.024	0.735462	0.995784	1.00003	0.767153	0.83446	0.963707		90.024	0.760861	1.09437	1.05454	0.470827	1.10794	0.127428	0.076677	0.205086	0.301792	0.309848	0.054758	0.324552	0.199598	0.280235	0.276522		90.024	0.991391	0.831453	0.707416	0.658103	0.719832	0.831793	0.060446	0.183672	0.232448	0.160092	0.114787		90.024	0.592126	0.891346	0.93151	1.06608	0.792626	0.914701	0.942804	1.02861	0.930147	0.765201
	90.65	0.75328	0.988047	0.983263	0.769076	0.819924	0.983424		90.65	0.790594	1.05027	1.03804	0.483098	1.11762	0.125944	0.075763	0.205814	0.308036	0.308733	0.050523	0.317134	0.214016	0.278995	0.279587		90.65	0.979748	0.862998	0.727278	0.638035	0.706872	0.856946	0.061014	0.186215	0.23499	0.161708	0.117121		90.65	0.622975	0.895688	0.934805	1.08402	0.798601	0.923933	0.942718	1.04462	0.954838	0.7694
	91.275	0.769813	0.974537	1.01996	0.776199	0.8121	0.997744		91.275	0.827057	1.06131	1.03172	0.479203	1.11995	0.125846	0.076612	0.203936	0.304352	0.306573	0.041722	0.330259	0.229514	0.280352	0.280608		91.275	0.980175	0.876026	0.733304	0.6479	0.689896	0.825546	0.06278	0.193577	0.239778	0.172091	0.119276		91.275	0.655605	0.909111	0.935914	1.08581	0.79218	0.942306	0.938613	1.05382	0.95823	0.76591
	91.9	0.767257	0.967616	1.03848	0.804125	0.80869	0.982558		91.9	0.864536	1.03374	1.0263	0.496204	1.12078	0.125416	0.077614	0.216864	0.3014	0.30842	0.03202	0.326984	0.200708	0.281312	0.280939		91.9	0.995084	0.866408	0.741218	0.655277	0.686967	0.825043	0.05886	0.196629	0.237685	0.169967	0.11766		91.9	0.600034	0.930176	0.910342	1.07076	0.797647	0.944001	0.933243	1.05099	0.974284	0.75087
	92.525	0.766671	0.962747	1.01967	0.802959	0.789704	0.963755		92.525	0.885742	1.0323	1.03361	0.509132	1.13103	0.128313	0.078802	0.213445	0.280811	0.308977	0.037967	0.336087	0.199898	0.274034	0.280428		92.525	1.00101	0.895979	0.736499	0.640043	0.696949	0.829188	0.063408	0.197556	0.23514	0.178914	0.107516		92.525	0.625314	0.908193	0.896011	1.06951	0.790146	0.940698	0.953546	1.04014	0.973889	0.757943
	93.15	0.765486	0.948989	0.991968	0.756278	0.783279	0.963788		93.15	0.900494	1.04307	1.02844	0.512017	1.11181	0.128801	0.080301	0.204612	0.299014	0.300198	0.035504	0.357653	0.221255	0.271357	0.28316		93.15	1.00749	0.911196	0.748183	0.638516	0.723963	0.820756	0.061882	0.196808	0.237563	0.191452	0.124722		93.15	0.627866	0.911924	0.896176	1.06734	0.805595	0.915591	0.960529	1.03339	0.966395	0.765693
	93.775	0.744913	0.966049	0.94773	0.760187	0.786942	0.974948		93.775	0.928982	1.00932	1.01524	0.510044	1.09348	0.12774	0.07975	0.195203	0.303908	0.304065	0.045116	0.356691	0.196262	0.26774	0.281419		93.775	0.981762	0.927451	0.743366	0.637667	0.734341	0.807871	0.059698	0.190794	0.235798	0.176819	0.133041		93.775	0.657293	0.888195	0.890781	1.05133	0.843423	0.907252	0.961797	1.04527	0.952038	0.771747
	94.401	0.735038	0.996701	0.988352	0.749659	0.785685	1.00059		94.401	0.95254	0.99823	1.01329	0.509767	1.08757	0.126328	0.079442	0.19126	0.289006	0.309186	0.052836	0.351435	0.199929	0.265272	0.280789		94.401	0.975947	0.941736	0.781199	0.636849	0.722241	0.804258	0.065892	0.189118	0.234572	0.186066	0.119216		94.401	0.666398	0.896881	0.868832	1.04608	0.80426	0.912331	0.959045	1.064	0.957639	0.77638
	95.026	0.702732	0.978657	0.930968	0.752685	0.791857	0.998021		95.026	0.970931	0.937816	1.01723	0.519482	1.07969	0.125026	0.080545	0.199417	0.304187	0.308629	0.053526	0.339361	0.208579	0.261646	0.278325		95.026	1.00022	0.922645	0.794981	0.659091	0.72878	0.805379	0.067628	0.18825	0.241724	0.190405	0.112992		95.026	0.681988	0.87829	0.865824	1.03275	0.823716	0.902126	0.95669	1.06721	0.982449	0.791018
	95.651	0.687857	0.968685	0.968979	0.767973	0.7962	1.01833		95.651	0.983517	0.923686	1.02534	0.520164	1.07059	0.125976	0.081994	0.223024	0.300372	0.305668	0.051424	0.352908	0.212452	0.258885	0.272226		95.651	0.996218	0.92365	0.779626	0.670736	0.737669	0.81084	0.071907	0.187173	0.239329	0.196779	0.122986		95.651	0.697499	0.876241	0.881639	1.02122	0.8295	0.918808	0.953896	1.06689	1.01657	0.811492
	96.276	0.685289	0.945936	0.955586	0.790414	0.773015	1.01861		96.276	0.982686	0.933389	1.03156	0.518924	1.0749	0.131626	0.083513	0.216898	0.306469	0.30626	0.050853	0.367385	0.208187	0.257481	0.271986		96.276	1.01608	0.93018	0.791992	0.665761	0.743635	0.820139	0.071129	0.189357	0.236637	0.177119	0.116583		96.276	0.736629	0.87569	0.870026	1.03699	0.82238	0.925458	0.964328	1.06783	1.02335	0.830547
	96.901	0.726447	0.9663	0.958131	0.815724	0.762464	1.03242		96.901	0.981536	0.887587	1.04352	0.513106	1.07841	0.131717	0.085466	0.213903	0.312504	0.302846	0.051544	0.365584	0.213474	0.257597	0.271145		96.901	1.00427	0.916615	0.809496	0.666751	0.745069	0.812717	0.071039	0.193906	0.243548	0.198634	0.111496		96.901	0.727591	0.858539	0.854708	1.0294	0.844502	0.921689	0.977123	1.07248	1.02146	0.834995
	97.526	0.751472	0.97207	0.963867	0.82477	0.768493	1.06942		97.526	0.991586	0.83288	1.05048	0.495522	1.08908	0.12968	0.086576	0.222923	0.298822	0.304379	0.060765	0.367264	0.213234	0.261097	0.278415		97.526	0.989457	0.898384	0.785755	0.666723	0.755161	0.808235	0.075946	0.197257	0.252347	0.181428	0.09037		97.526	0.747368	0.871228	0.854666	1.04303	0.850161	0.926344	0.981095	1.08352	1.0114	0.847099
	98.152	0.767269	0.971036	0.979803	0.809294	0.779943	1.07642		98.152	1.00362	0.837945	1.05225	0.495446	1.09891	0.130474	0.089815	0.209401	0.285592	0.309709	0.055359	0.357743	0.225399	0.269544	0.281839		98.152	0.983549	0.89989	0.786281	0.664094	0.768699	0.819187	0.071817	0.20405	0.250821	0.169279	0.084145		98.152	0.794512	0.87563	0.874309	1.04665	0.879347	0.934984	0.963324	1.0937	1.01034	0.849169
	98.777	0.763903	0.962897	0.979202	0.786664	0.774307	1.05625		98.777	1.00652	0.793583	1.05597	0.517887	1.087	0.129693	0.093346	0.216204	0.292717	0.312008	0.045807	0.360027	0.248467	0.27138	0.28196		98.777	0.972787	0.90452	0.763224	0.670255	0.756882	0.841345	0.066221	0.209556	0.252736	0.185737	0.085073		98.777	0.775612	0.874468	0.889093	1.05367	0.859761	0.936719	0.94682	1.09899	1.00193	0.836846
	99.402	0.765087	0.938366	0.963242	0.765483	0.766949	1.01792		99.402	0.999698	0.736527	1.0682	0.548451	1.08352	0.128228	0.094946	0.199569	0.309404	0.310998	0.049141	0.37078	0.24204	0.269449	0.283552		99.402	0.996459	0.894686	0.732307	0.677942	0.751149	0.832576	0.069244	0.210364	0.246842	0.187053	0.093542		99.402	0.775493	0.848632	0.868709	1.02204	0.864977	0.943831	0.948613	1.09437	1.02004	0.838021
	100.027	0.77389	0.973637	0.912709	0.761102	0.767956	1.01208		100.027	0.981028	0.759721	1.06139	0.572537	1.09125	0.126341	0.095041	0.20248	0.30086	0.307618	0.050943	0.364232	0.210651	0.262371	0.284362		100.027	0.987163	0.88525	0.741847	0.663727	0.75889	0.817086	0.065802	0.211561	0.248726	0.185826	0.087796		100.027	0.783148	0.859853	0.88831	1.00162	0.839356	0.940995	0.952758	1.09572	1.02517	0.848335
	100.652	0.768853	0.994984	0.902577	0.765136	0.775168	1.01555		100.652	0.965815	0.81379	1.04212	0.579901	1.07819	0.126139	0.096371	0.200855	0.291976	0.320822	0.05653	0.352246	0.222305	0.259013	0.286826		100.652	0.962745	0.86533	0.779311	0.666242	0.759637	0.809579	0.06679	0.210633	0.257583	0.190554	0.084744		100.652	0.802713	0.882661	0.900622	1.00098	0.85258	0.950057	0.955772	1.09793	1.01471	0.847872
	101.277	0.768155	0.979375	0.931614	0.764978	0.783387	1.01442		101.277	0.935803	0.813202	1.02782	0.58362	1.0604	0.129764	0.097451	0.209706	0.326701	0.312426	0.054668	0.342274	0.228133	0.256184	0.292172		101.277	0.966692	0.881121	0.773231	0.667063	0.772424	0.819385	0.069603	0.206743	0.255968	0.206563	0.077652		101.277	0.778576	0.905044	0.914173	0.998845	0.830579	0.96297	0.950489	1.07955	0.986314	0.842004
	101.903	0.762033	0.985344	0.98757	0.75155	0.794874	1.03198		101.903	0.904456	0.78297	1.0114	0.597662	1.04731	0.130506	0.098392	0.193883	0.324323	0.308733	0.0401	0.350323	0.225881	0.255048	0.301063		101.903	0.973	0.878431	0.75007	0.646768	0.789747	0.817816	0.069393	0.207312	0.259707	0.181667	0.099377		101.903	0.783348	0.868567	0.896095	0.995793	0.851245	0.961699	0.952715	1.0674	0.977163	0.844784
	102.528	0.747868	0.980275	0.972126	0.735382	0.815689	1.02785		102.528	0.865551	0.803978	1.00524	0.594827	1.05309	0.130571	0.099384	0.196116	0.306121	0.313576	0.039439	0.347049	0.223956	0.252066	0.306079		102.528	0.948542	0.852912	0.738284	0.66285	0.794792	0.802969	0.075498	0.210603	0.254891	0.181697	0.098449		102.528	0.811312	0.864928	0.876986	1.00515	0.846475	0.95213	0.964984	1.07769	0.986591	0.846482
	103.153	0.744913	0.975822	0.967572	0.744837	0.835501	1.0234		103.153	0.830468	0.818322	1.00809	0.597687	1.06529	0.133259	0.099976	0.209537	0.309526	0.316816	0.035173	0.352367	0.234651	0.252967	0.305268		103.153	0.939993	0.834253	0.738755	0.666637	0.794278	0.820811	0.074869	0.213446	0.257106	0.183822	0.0942		103.153	0.783547	0.900182	0.861544	1.01868	0.831026	0.948997	0.96481	1.08052	0.993139	0.851608
	103.778	0.744976	0.988596	0.936816	0.730496	0.817484	1.02095		103.778	0.82406	0.843489	1.021	0.587845	1.09827	0.13529	0.099952	0.208064	0.302898	0.317861	0.034783	0.358554	0.246516	0.249983	0.303166		103.778	0.956249	0.834037	0.749495	0.667486	0.77793	0.827479	0.075408	0.211082	0.260964	0.177687	0.100095		103.778	0.739074	0.888104	0.880732	1.01848	0.830328	0.954079	0.968563	1.07121	0.981187	0.854574
	104.403	0.751709	0.995268	0.964984	0.767247	0.787551	1.01663		104.403	0.844254	0.851861	1.04312	0.573954	1.10798	0.134464	0.098707	0.20385	0.295974	0.312705	0.041301	0.362999	0.242581	0.252872	0.301664		104.403	0.950222	0.873227	0.752376	0.670424	0.800931	0.837591	0.071458	0.207102	0.261534	0.166346	0.091716		104.403	0.742065	0.874437	0.889175	1.00562	0.828611	0.954755	0.962931	1.06713	0.972391	0.848211
	105.029	0.729789	0.99987	0.968042	0.78701	0.755141	1.01804		105.029	0.880162	0.839225	1.05389	0.574132	1.11072	0.134334	0.099451	0.208809	0.295687	0.317652	0.046828	0.362429	0.228043	0.256148	0.311097		105.029	0.948115	0.859731	0.756362	0.679272	0.802133	0.845603	0.070111	0.20797	0.261024	0.168411	0.107486		105.029	0.742397	0.885505	0.877314	1.0199	0.853153	0.959031	0.97018	1.07048	0.947344	0.836136
	105.654	0.722071	1.02412	0.966546	0.79615	0.741072	1.02424		105.654	0.918609	0.85986	1.06067	0.549843	1.08857	0.136761	0.100277	0.212396	0.291193	0.315387	0.052535	0.379852	0.241588	0.261226	0.326775		105.654	0.903118	0.868991	0.761862	0.68679	0.800699	0.83647	0.072415	0.211142	0.266322	0.169817	0.107217		105.654	0.754479	0.879665	0.859073	1.03265	0.860845	0.959964	0.97162	1.06751	0.961149	0.818133
	106.279	0.759826	1.0165	0.98862	0.778751	0.751444	0.990347		106.279	0.945164	0.865353	1.06238	0.512599	1.06666	0.136494	0.09895	0.213919	0.289878	0.3149	0.044125	0.37979	0.223598	0.259365	0.331641		106.279	0.886608	0.854169	0.767573	0.695098	0.797087	0.81042	0.075348	0.212039	0.271946	0.179063	0.108653		106.279	0.821427	0.878749	0.856273	1.02645	0.846601	0.966695	0.97175	1.06541	0.961308	0.808621
	106.904	0.785474	0.993532	0.999535	0.79552	0.73831	1.01962		106.904	0.96411	0.847224	1.0581	0.5105	1.06369	0.135844	0.098649	0.211128	0.279347	0.313889	0.037877	0.384447	0.224498	0.255516	0.329657		106.904	0.902371	0.85277	0.7605	0.6845	0.79875	0.78874	0.063109	0.208868	0.278202	0.187741	0.10186		106.904	0.868199	0.916601	0.860224	1.03513	0.867457	0.959031	0.973367	1.06114	0.955115	0.824062
	107.529	0.773117	0.942284	0.966323	0.827732	0.715376	1.05317		107.529	0.983702	0.863326	1.06671	0.512347	1.07567	0.136586	0.098047	0.212058	0.272894	0.311625	0.041662	0.374385	0.22681	0.253492	0.329539		107.529	0.908159	0.846345	0.77795	0.675794	0.790894	0.742438	0.063498	0.205456	0.273024	0.172002	0.091178		107.529	0.879988	0.910883	0.865125	1.03655	0.853851	0.959242	0.970922	1.0704	0.92991	0.833758
	108.154	0.756023	0.916235	0.971166	0.862688	0.724707	1.05834		108.154	0.992046	0.85858	1.07526	0.513409	1.06794	0.137295	0.099543	0.204494	0.253236	0.312147	0.044635	0.374385	0.2336	0.251023	0.329657		108.154	0.897063	0.845271	0.75442	0.682068	0.790776	0.761372	0.061523	0.200549	0.276645	0.161768	0.099197		108.154	0.890103	0.919904	0.897575	1.05489	0.847429	0.944677	0.972189	1.07437	0.932237	0.834902
	108.78	0.750499	0.952708	0.986722	0.878102	0.741145	1.02929		108.78	0.992507	0.866046	1.07644	0.52148	1.06401	0.138851	0.103221	0.216441	0.264829	0.310754	0.047519	0.379521	0.245613	0.249878	0.334074		108.78	0.899544	0.830303	0.760186	0.677038	0.80701	0.779076	0.061164	0.19995	0.267757	0.181697	0.084355		108.78	0.868983	0.93296	0.89041	1.04337	0.833697	0.938792	0.965376	1.07415	0.931922	0.836631
	109.405	0.768878	0.931528	0.977884	0.880118	0.74581	1.00555		109.405	0.991492	0.869193	1.07442	0.543694	1.05746	0.137595	0.104261	0.241233	0.264298	0.312566	0.060285	0.385407	0.232367	0.247245	0.328246		109.405	0.879486	0.838773	0.755364	0.688852	0.798809	0.79154	0.066251	0.200938	0.264884	0.187173	0.085851		109.405	0.864557	0.915471	0.893376	1.04645	0.817038	0.94235	0.963413	1.0796	0.946042	0.832617
	110.03	0.773754	0.904728	0.932708	0.878606	0.737053	1.02442		110.03	0.993197	0.839918	1.07579	0.555308	1.05746	0.135277	0.105807	0.231248	0.283807	0.317234	0.060255	0.394359	0.245314	0.247153	0.32218		110.03	0.86623	0.837626	0.754366	0.699224	0.791696	0.783558	0.05883	0.203032	0.27096	0.182206	0.089532		110.03	0.811366	0.887983	0.903835	1.04292	0.824479	0.939979	0.957738	1.10174	0.940441	0.822981
	110.655	0.765748	0.914033	0.951703	0.846456	0.735867	1.01771		110.655	0.988451	0.76756	1.07857	0.559685	1.06867	0.13587	0.107124	0.217304	0.294859	0.314342	0.056019	0.390334	0.229875	0.247105	0.317794		110.655	0.86567	0.850259	0.764585	0.697671	0.802479	0.77563	0.057633	0.200399	0.268087	0.174545	0.071278		110.655	0.787269	0.907766	0.89214	1.03441	0.81157	0.944085	0.961404	1.12684	0.938311	0.819584
	111.28	0.76803	0.93593	0.94773	0.868583	0.740858	1.02448		111.28	0.984391	0.715892	1.08062	0.550019	1.0611	0.13982	0.108495	0.216881	0.28149	0.314098	0.060195	0.384896	0.220293	0.247329	0.313739		111.28	0.895663	0.857758	0.800899	0.697953	0.79313	0.780028	0.061763	0.195282	0.268895	0.178076	0.067897		111.28	0.820882	0.897093	0.903178	1.02926	0.816466	0.944296	0.963413	1.13829	0.954798	0.825852
	111.905	0.766335	0.921522	0.912911	0.874508	0.750656	1.01337		111.905	0.99163	0.757216	1.0761	0.543847	1.05558	0.144838	0.109896	0.210551	0.267642	0.317269	0.059534	0.382674	0.237894	0.245456	0.314549		111.905	0.888581	0.83016	0.792253	0.695919	0.800357	0.801232	0.063498	0.196389	0.269344	0.181428	0.073373		111.905	0.874207	0.887401	0.8991	1.03784	0.845903	0.959369	0.957212	1.12409	0.941625	0.823598
	112.531	0.764577	0.960596	0.924695	0.882702	0.755033	0.971103		112.531	1.00505	0.765533	1.07492	0.547413	1.05153	0.145899	0.111375	0.212363	0.275611	0.317513	0.057732	0.385649	0.261715	0.246053	0.312268		112.531	0.871925	0.831633	0.791	0.685065	0.808558	0.818459	0.060506	0.202554	0.275179	0.158626	0.075378		112.531	0.85633	0.90434	0.89111	1.02306	0.836303	0.963137	0.949661	1.1181	0.921668	0.829683
	113.156	0.774165	0.934713	0.945766	0.923237	0.749831	0.964607		113.156	0.99246	0.742553	1.07613	0.552372	1.04067	0.145359	0.110641	0.229286	0.279261	0.318453	0.054337	0.387961	0.22681	0.24769	0.305988		113.156	0.8803	0.87667	0.798702	0.681929	0.802074	0.830393	0.061673	0.206474	0.273203	0.159194	0.064605		113.156	0.889146	0.931707	0.90363	1.02309	0.840309	0.951578	0.947824	1.11507	0.920247	0.839719
	113.781	0.772968	0.962013	0.930299	0.956774	0.755178	0.968337		113.781	0.94364	0.713118	1.08015	0.547794	1.02987	0.147624	0.109754	0.243314	0.277867	0.316746	0.050673	0.382795	0.226781	0.24975	0.308302		113.781	0.8803	0.868524	0.792622	0.688457	0.812857	0.821093	0.061194	0.208897	0.273293	0.168351	0.073942		113.781	0.915676	0.94782	0.905029	1.02282	0.857476	0.952046	0.944288	1.11575	0.934919	0.850774
	114.406	0.745425	0.961129	0.932218	0.956175	0.758659	0.974261		114.406	0.872648	0.67137	1.08117	0.540659	1.00886	0.150905	0.107841	0.244245	0.297097	0.314725	0.047909	0.388982	0.240719	0.251375	0.307941		114.406	0.901051	0.884351	0.862472	0.695184	0.819797	0.845406	0.066401	0.2159	0.271468	0.17257	0.07071		114.406	0.914958	0.948399	0.911988	1.02377	0.823967	0.946924	0.937259	1.11305	0.945767	0.858495
	115.031	0.747357	0.964832	0.938512	0.94924	0.752126	0.986959		115.031	0.796403	0.700268	1.0751	0.53651	1.00788	0.154517	0.105516	0.251877	0.28439	0.31584	0.047549	0.382734	0.2506	0.247913	0.312508		115.031	0.881847	0.874053	0.8478	0.697558	0.815553	0.85423	0.067598	0.216438	0.269373	0.167603	0.076156		115.031	0.947641	0.952528	0.914583	1.03136	0.799109	0.95556	0.928353	1.09262	0.945924	0.853276
	115.656	0.774713	0.921322	0.901572	0.949431	0.740355	0.996778		115.656	0.748965	0.706454	1.06312	0.526945	1.01139	0.154562	0.10335	0.236308	0.285026	0.320927	0.040881	0.380301	0.227682	0.244988	0.309863		115.656	0.888688	0.848213	0.857601	0.695721	0.803854	0.852801	0.06682	0.215421	0.269073	0.186245	0.080794		115.656	1.04181	0.958215	0.910342	1.05093	0.813097	0.965932	0.930186	1.07345	0.964463	0.856488
	116.282	0.794327	0.909514	0.948288	0.944229	0.715482	1.02491		116.282	0.729558	0.698136	1.06371	0.512953	1.01567	0.156548	0.103391	0.218997	0.27515	0.314586	0.043764	0.400727	0.225339	0.241584	0.309745		116.282	0.89517	0.836621	0.840098	0.706631	0.80701	0.848936	0.065772	0.212967	0.273115	0.173558	0.079238		116.282	1.04399	0.971852	0.925784	1.04174	0.817355	0.950521	0.930406	1.07164	0.94916	0.847626
	116.907	0.801733	0.949539	0.953913	0.951006	0.7003	1.02151		116.907	0.71868	0.733542	1.06516	0.490334	1.01592	0.15837	0.102074	0.206608	0.288318	0.311834	0.043884	0.392347	0.242251	0.24294	0.307312		116.907	0.881567	0.870282	0.882649	0.654993	0.808039	0.844791	0.064516	0.213446	0.271827	0.147793	0.085522		116.907	1.0985	0.974144	0.932457	1.02512	0.807755	0.964154	0.924684	1.07348	0.945017	0.85133
	117.532	0.803117	0.964998	0.9511	0.976064	0.712791	0.988808		117.532	0.719878	0.77012	1.06913	0.482794	0.994208	0.157225	0.100057	0.223041	0.276979	0.316781	0.045386	0.387151	0.231137	0.240928	0.306981		117.532	0.893409	0.889664	0.895694	0.661465	0.798235	0.850167	0.064396	0.212099	0.275298	0.166017	0.079208		117.532	1.03403	1.00313	0.916395	1.02451	0.841454	0.95971	0.93477	1.06848	0.936694	0.867236
	118.157	0.815436	0.955793	0.936682	0.967521	0.757402	0.978908		118.157	0.734075	0.771879	1.0721	0.490057	0.985235	0.158956	0.09935	0.228202	0.266797	0.307862	0.046077	0.394088	0.218492	0.24246	0.3062		118.157	0.931964	0.833281	0.919798	0.680488	0.797775	0.844425	0.061134	0.209316	0.262311	0.16461	0.078221		118.157	1.02714	1.00793	0.897536	1.02716	0.832297	0.936973	0.946996	1.06317	0.972313	0.875387
	118.782	0.810187	0.96695	0.91858	0.963456	0.78432	0.990838		118.782	0.735367	0.734075	1.06872	0.489904	0.986161	0.160551	0.098788	0.230351	0.278869	0.305006	0.04818	0.409979	0.232938	0.240719	0.308813		118.782	0.927883	0.841072	0.918909	0.694024	0.804888	0.847536	0.063438	0.207431	0.257823	0.153569	0.069423		118.782	1.04545	0.988088	0.893129	1.02587	0.810616	0.946329	0.959438	1.06295	1.00655	0.876006
	119.407	0.790063	0.939549	0.924585	0.968467	0.787767	1.03491		119.407	0.732141	0.767879	1.06018	0.506401	1.00605	0.160121	0.095799	0.228371	0.276717	0.313158	0.041992	0.417698	0.237053	0.244133	0.305299		119.407	0.955156	0.871827	0.930489	0.690916	0.80655	0.865631	0.067747	0.210962	0.263628	0.149948	0.070231		119.407	1.02173	1.01924	0.903711	1.03065	0.808266	0.942179	0.970965	1.05663	1.03089	0.883571
	120.033	0.787544	0.936998	0.902889	0.971305	0.787372	1.06377		120.033	0.718311	0.74682	1.05436	0.505591	1.01828	0.163649	0.095204	0.237087	0.259054	0.307479	0.045927	0.431003	0.223598	0.243924	0.310103		120.033	0.936299	0.861095	0.921268	0.701995	0.821692	0.87773	0.070441	0.211202	0.264944	0.153	0.071667		120.033	0.930588	1.00013	0.90363	1.03295	0.848765	0.92084	0.968347	1.05156	1.04599	0.881533
	120.658	0.797206	0.980591	0.878627	0.975938	0.796381	1.05022		120.658	0.712734	0.74954	1.05535	0.524592	1.01911	0.165725	0.094848	0.255498	0.267555	0.310824	0.049081	0.434819	0.245164	0.244273	0.301303		120.658	0.909106	0.894543	0.920482	0.704425	0.824501	0.891037	0.068435	0.212099	0.268686	0.165209	0.071248		120.658	0.9352	1.00909	0.88135	1.02709	0.831533	0.929266	0.959308	1.05191	1.04745	0.87406
	121.283	0.803541	0.995234	0.89934	0.977387	0.794334	1.05467		121.283	0.718035	0.755457	1.05374	0.520544	1.01368	0.166376	0.096811	0.278648	0.273956	0.312043	0.058062	0.41181	0.239155	0.243209	0.298929		121.283	0.924269	0.897701	0.947363	0.694589	0.827999	0.917171	0.067568	0.215421	0.265963	0.15698	0.077652		121.283	0.893652	1.01928	0.887734	1.01278	0.823906	0.932613	0.950313	1.05231	1.03743	0.882769
	121.908	0.813154	0.981793	0.897643	0.98845	0.791931	1.03615		121.908	0.726379	0.761802	1.04299	0.52773	0.987663	0.164358	0.098148	0.265923	0.265778	0.314064	0.060104	0.398774	0.232277	0.244556	0.304247		121.908	0.89465	0.880152	0.924566	0.700101	0.827083	0.941512	0.064935	0.217665	0.272008	0.162785	0.076994		121.908	0.921976	0.974542	0.87505	1.01376	0.791542	0.930156	0.945512	1.06486	1.01306	0.893053
	122.533	0.824376	0.969634	0.883202	1.00588	0.788771	1.02162		122.533	0.73237	0.794808	1.0368	0.528134	0.976998	0.166786	0.097949	0.253587	0.261371	0.312566	0.055148	0.402048	0.239096	0.242144	0.304636		122.533	0.89837	0.899067	0.931536	0.692385	0.822607	0.926584	0.063857	0.214314	0.286161	0.148272	0.069782		122.533	0.922228	0.985275	0.91726	1.00891	0.795805	0.922408	0.946909	1.06878	1.00434	0.900804
	123.158	0.821795	0.958511	0.877979	1.01212	0.774881	1.00321		123.158	0.733247	0.874099	1.03395	0.538609	0.985937	0.172357	0.099512	0.259847	0.259107	0.311904	0.059113	0.413013	0.233028	0.24198	0.304187		123.158	0.92955	0.894112	0.955434	0.676445	0.809993	0.917983	0.071877	0.217665	0.281792	0.187562	0.061643		123.158	0.836832	1.0038	0.919855	1.00729	0.782198	0.909154	0.941627	1.07091	1.01625	0.893578
	123.784	0.81874	0.945803	0.886506	1.01814	0.768422	1.00561		123.784	0.720709	0.931739	1.03076	0.540835	0.975944	0.173829	0.097475	0.275095	0.277074	0.312984	0.06494	0.417577	0.236062	0.241068	0.311876		123.784	0.938926	0.909975	0.900044	0.681136	0.814979	0.917424	0.073912	0.218862	0.291996	0.18026	0.06655		123.784	0.841238	0.997933	0.93262	1.01356	0.807182	0.911441	0.935469	1.07283	0.987417	0.896295
	124.409	0.844662	0.955959	0.950564	0.957908	0.762714	1.03222		124.409	0.718586	0.95989	1.03698	0.560166	0.964384	0.174636	0.096206	0.255549	0.289546	0.309848	0.059924	0.415776	0.238946	0.239654	0.316891		124.409	0.933271	0.923073	0.877719	0.686959	0.803968	0.905127	0.073642	0.209975	0.288105	0.159494	0.066012		124.409	0.867461	1.00429	0.955807	1.03977	0.815451	0.899461	0.939704	1.07553	0.984853	0.895029
	125.034	0.824475	0.981709	0.929874	0.932725	0.759017	1.0599		125.034	0.713884	0.98138	1.03249	0.562974	0.954772	0.174909	0.096195	0.258967	0.273286	0.312217	0.063529	0.413913	0.230295	0.239115	0.318754		125.034	0.943287	0.932048	0.885844	0.680967	0.789173	0.903698	0.072745	0.203362	0.301032	0.162276	0.069513		125.034	0.919464	0.979036	0.970425	1.06272	0.798411	0.884174	0.947565	1.06535	0.996649	0.898458
	125.659	0.796022	0.955075	0.96005	0.93077	0.76311	1.03402		125.659	0.712872	0.97109	1.02667	0.558166	0.960713	0.175664	0.094486	0.245092	0.26563	0.308942	0.055779	0.414063	0.237264	0.240788	0.318994		125.659	0.923683	0.939869	0.924306	0.671584	0.780398	0.895266	0.081482	0.201147	0.300733	0.167722	0.068884		125.659	0.90067	0.998515	0.991922	1.0811	0.833758	0.886164	0.958304	1.05023	0.985919	0.902102
	126.284	0.783305	0.936131	0.948601	0.944197	0.750261	1.05135		126.284	0.711812	0.971783	1.018	0.556902	0.988172	0.1805	0.09499	0.231197	0.275628	0.309918	0.063769	0.41154	0.240747	0.236882	0.317763		126.284	0.924443	0.929248	0.911467	0.666949	0.771796	0.902438	0.084325	0.199771	0.300165	0.17248	0.079777		126.284	0.936862	1.02236	0.990767	1.07676	0.855694	0.897893	0.959132	1.05318	0.985881	0.914393
	126.909	0.771297	0.943802	0.949649	0.955513	0.752018	1.06022		126.909	0.718264	1.00697	0.998737	0.558951	1.00149	0.182446	0.094127	0.253519	0.28723	0.31692	0.058272	0.406044	0.246276	0.237326	0.319206		126.909	0.893449	0.933016	0.93882	0.674581	0.760725	0.909944	0.076485	0.204798	0.303006	0.162965	0.073223		126.909	0.95012	1.03224	0.992292	1.07324	0.821933	0.91102	0.965419	1.05234	0.956181	0.935206
	127.535	0.739402	0.955443	0.960987	0.956175	0.783675	1.06541		127.535	0.721492	1.01977	0.981363	0.56596	0.993442	0.18283	0.094036	0.233939	0.301017	0.315875	0.055239	0.413131	0.239787	0.237174	0.322268		127.535	0.905666	0.909113	0.943485	0.678	0.773399	0.921596	0.066072	0.210872	0.308245	0.167513	0.081363		127.535	0.99632	1.03958	1.02734	1.08578	0.834902	0.914026	0.970835	1.04853	0.944584	0.942866
	128.16	0.733143	0.957193	1.00507	0.959674	0.806395	1.06219		128.16	0.73426	1.0403	0.980528	0.578634	0.971633	0.184633	0.096639	0.216018	0.296078	0.309778	0.051934	0.421542	0.244173	0.238331	0.320527		128.16	0.897904	0.894579	0.947417	0.674439	0.792729	0.927535	0.065174	0.211531	0.300433	0.16081	0.09034		128.16	0.997709	1.04664	1.01292	1.08799	0.834395	0.920546	0.981793	1.05053	0.94411	0.941013
	128.785	0.760936	0.935664	0.978263	0.975623	0.808762	1.02962		128.785	0.761275	1.04942	0.983128	0.589362	0.953495	0.186247	0.096781	0.231012	0.288066	0.309535	0.051394	0.433707	0.268201	0.238331	0.326265		128.785	0.896583	0.88331	0.945476	0.673704	0.800758	0.919636	0.067508	0.216977	0.304563	0.164162	0.095307		128.785	0.962109	1.04401	0.998676	1.06639	0.831152	0.923719	0.993493	1.05555	0.947739	0.935948
	129.41	0.757781	0.949239	0.987459	0.978523	0.791177	1.02172		129.41	0.790964	1.0957	0.981982	0.58038	0.937754	0.188232	0.097265	0.240624	0.296619	0.309256	0.052205	0.431906	0.231766	0.24108	0.337738		129.41	0.877112	0.839706	0.979327	0.667683	0.790835	0.909636	0.061793	0.21575	0.303667	0.145758	0.095397		129.41	0.90479	1.07679	0.967996	1.07069	0.813795	0.915888	1.00485	1.06289	0.95823	0.9479
	130.035	0.76515	0.981593	0.939204	0.960619	0.797889	1.019		130.035	0.788657	1.1182	0.97746	0.577572	0.931814	0.190081	0.097278	0.250032	0.283877	0.310057	0.058693	0.423103	0.260784	0.244005	0.356152		130.035	0.902758	0.846883	0.980954	0.678904	0.776955	0.919663	0.07469	0.215181	0.300645	0.16458	0.097641		130.035	0.906265	1.04581	0.959553	1.06652	0.830198	0.926852	1.00528	1.07971	0.964937	0.947837
	130.66	0.768342	0.98913	0.935074	0.940006	0.802698	0.991623		130.66	0.77077	1.13521	0.968821	0.569654	0.930729	0.191617	0.096507	0.250236	0.28871	0.312008	0.056079	0.422324	0.240868	0.245725	0.368796		130.66	0.917881	0.837626	1.0071	0.670792	0.778276	0.921149	0.078939	0.217396	0.303817	0.142616	0.091986		130.66	0.901986	1.04728	0.980143	1.05499	0.836559	0.94472	0.992884	1.09364	0.966868	0.946386
	131.286	0.77	0.997185	0.903045	0.926861	0.80083	0.964852		131.286	0.755557	1.07352	0.974549	0.576737	0.925939	0.194259	0.094506	0.260728	0.272589	0.312322	0.058092	0.408296	0.247386	0.245772	0.3715		131.286	0.920241	0.858405	0.998088	0.656209	0.78338	0.90633	0.076276	0.217306	0.301391	0.163174	0.084954		131.286	0.883916	1.0389	0.99534	1.0417	0.858681	0.96424	0.979085	1.09345	0.961504	0.938635
	131.911	0.790548	0.967434	0.958197	0.899818	0.79552	0.945214		131.911	0.742605	1.00745	0.981115	0.580482	0.916614	0.195001	0.091575	0.252419	0.278085	0.313053	0.060375	0.406945	0.23471	0.245841	0.374023		131.911	0.916467	0.869781	0.969265	0.657876	0.781486	0.890755	0.070321	0.21569	0.303935	0.157488	0.066341		131.911	0.913855	1.0293	0.98945	1.05472	0.832934	0.979905	0.972449	1.08924	0.943833	0.928041
	132.536	0.80793	0.965882	0.921593	0.876904	0.781772	0.949797		132.536	0.734583	0.974876	0.99118	0.591058	0.900107	0.19297	0.089037	0.256785	0.278041	0.306852	0.058392	0.413493	0.251501	0.2461	0.362008		132.536	0.904078	0.875127	0.967535	0.649284	0.791636	0.901204	0.069034	0.217186	0.316055	0.158267	0.068615		132.536	0.933605	1.03435	0.98451	1.0672	0.829691	0.988626	0.966906	1.08433	0.927228	0.927887
	133.161	0.812743	0.967133	0.897956	0.874886	0.780444	0.980054		133.161	0.714624	0.965383	1.00372	0.599003	0.869454	0.191311	0.088996	0.245616	0.271997	0.31159	0.05659	0.423255	0.25051	0.242753	0.364802		133.161	0.922722	0.871396	0.922212	0.654514	0.802934	0.933837	0.076036	0.21973	0.320334	0.142138	0.063109		133.161	0.911429	1.02597	0.958607	1.07083	0.835731	0.999974	0.959614	1.08848	0.923876	0.927826
	133.786	0.815311	0.994701	0.924205	0.881915	0.779153	0.954771		133.786	0.699549	0.960049	1.00202	0.630629	0.857128	0.191083	0.08924	0.235006	0.279226	0.310789	0.049081	0.41947	0.252672	0.244145	0.3797		133.786	0.897611	0.891817	0.980374	0.671414	0.80288	0.929524	0.075228	0.221765	0.312104	0.127625	0.060955		133.786	0.891226	1.00643	0.956178	1.06991	0.835284	1.0156	0.941537	1.09011	0.916301	0.934497
	134.411	0.806234	0.992883	0.952685	0.878196	0.785182	0.945493		134.411	0.700286	0.942776	0.989261	0.660637	0.853232	0.194181	0.088255	0.240911	0.263836	0.308942	0.049561	0.413882	0.257208	0.241187	0.383936		134.411	0.917161	0.854886	0.982158	0.676219	0.805863	0.944594	0.066341	0.222962	0.319465	0.137529	0.064845		134.411	0.898158	1.01554	0.964207	1.08314	0.845014	0.999382	0.929052	1.08673	0.934682	0.93814
	135.037	0.796222	0.992465	0.926861	0.868614	0.780302	0.977354		135.037	0.719602	0.911264	0.979597	0.66972	0.843077	0.195092	0.088171	0.229387	0.26712	0.303856	0.049531	0.414814	0.260182	0.24136	0.383665		135.037	0.918162	0.863824	0.951556	0.686139	0.792324	0.962913	0.073074	0.21961	0.321111	0.133819	0.068406		135.037	0.927398	1.01466	0.951934	1.09443	0.852259	0.992521	0.925645	1.09515	0.948331	0.939655
	135.662	0.806571	1.01445	0.87711	0.87996	0.762177	0.998431		135.662	0.735414	0.839011	0.989756	0.662583	0.830847	0.195203	0.087707	0.239727	0.274941	0.313506	0.049351	0.424726	0.257419	0.243035	0.383665		135.662	0.906198	0.848534	0.933581	0.693403	0.787051	0.979495	0.071607	0.217516	0.31797	0.144382	0.063738		135.662	0.967884	1.02762	0.931634	1.08748	0.832106	1.00162	0.93023	1.10258	0.963831	0.942557
	136.287	0.813827	1.01678	0.896997	0.862436	0.760274	0.990494		136.287	0.728038	0.855114	0.991954	0.677082	0.810891	0.193634	0.087497	0.256582	0.277397	0.315178	0.051243	0.430492	0.253784	0.243491	0.389823		136.287	0.93842	0.845377	0.910474	0.681504	0.79267	0.976724	0.070201	0.215122	0.323326	0.143424	0.0588		136.287	0.957516	1.06951	0.954158	1.08924	0.845331	1.01272	0.946733	1.09947	0.972864	0.937925
	136.912	0.826221	1.00449	0.887957	0.848946	0.780122	0.970759		136.912	0.707248	0.857514	0.998829	0.702864	0.826091	0.187933	0.089697	0.246597	0.293849	0.307932	0.049952	0.419349	0.260092	0.245853	0.376547		136.912	0.980842	0.865044	0.890558	0.657876	0.803394	0.984929	0.072685	0.215211	0.315186	0.15291	0.05093		136.912	0.977221	1.06869	0.970959	1.08436	0.859319	1.00713	0.952409	1.09148	0.988601	0.936935
	137.537	0.83677	0.984311	0.874409	0.879583	0.807829	0.965212		137.537	0.684152	0.883163	1.00592	0.708708	0.830816	0.187757	0.090347	0.255024	0.298308	0.313053	0.051484	0.406253	0.269974	0.242871	0.365432		137.537	0.972106	0.851513	0.855453	0.644451	0.801045	1	0.07855	0.218443	0.317013	0.16102	0.073283		137.537	1.01803	1.0985	0.969479	1.09012	0.872097	0.98799	0.955509	1.08028	0.980318	0.946293
	138.163	0.825136	0.994434	0.949181	0.899219	0.826565	0.970726		138.163	0.655525	0.890734	1.01057	0.715134	0.835447	0.190491	0.091332	0.245092	0.285714	0.313297	0.045326	0.423044	0.27502	0.243069	0.359846		138.163	0.972773	0.828545	0.874003	0.641031	0.809132	0.993641	0.077233	0.21985	0.318897	0.155155	0.077592		138.163	1.04961	1.07446	0.966884	1.0985	0.869426	0.977618	0.950576	1.08584	0.958782	0.953583
	138.788	0.827431	0.976706	0.974425	0.897706	0.847417	0.977583		138.788	0.628419	0.881775	1.018	0.714123	0.83551	0.192821	0.091704	0.24125	0.289729	0.311416	0.049622	0.417128	0.253665	0.239935	0.363541		138.788	0.962451	0.793089	0.880447	0.657029	0.808613	0.989691	0.07466	0.222064	0.326797	0.168171	0.079926		138.788	1.0921	1.05627	0.964864	1.08972	0.86434	0.981259	0.95145	1.0985	0.951998	0.945305
	139.413	0.84965	0.964965	0.977349	0.884468	0.864071	1.00092		139.413	0.620906	0.854476	1.02967	0.710706	0.833721	0.195548	0.092946	0.253265	0.295425	0.311137	0.051003	0.431243	0.259581	0.23998	0.365703		139.413	0.981775	0.784151	0.845809	0.672121	0.818823	0.948207	0.068795	0.226493	0.320752	0.175413	0.093482		139.413	1.0628	1.0522	0.954942	1.07876	0.86205	0.986382	0.948393	1.10263	0.926795	0.946293
	140.038	0.855423	0.969134	0.959113	0.865935	0.861916	1.01699		140.038	0.639021	0.890147	1.02571	0.707873	0.825708	0.197794	0.092909	0.245024	0.292159	0.309918	0.04866	0.441788	0.264058	0.242052	0.366755		140.038	0.972413	0.778052	0.826527	0.686139	0.826851	0.915742	0.072056	0.229395	0.314827	0.171523	0.104164		140.038	1.00587	1.07211	0.926609	1.09324	0.864023	0.988712	0.949704	1.08573	0.94269	0.946264
	140.663	0.867044	1.00332	0.958042	0.871924	0.850898	1.01293		140.663	0.654833	0.918407	1.03293	0.695678	0.817819	0.199545	0.092746	0.242705	0.292403	0.312635	0.043614	0.442118	0.276073	0.240892	0.362669		140.663	0.976814	0.783147	0.782771	0.695947	0.825703	0.919468	0.074181	0.229575	0.312643	0.189028	0.104583		140.663	0.980663	1.05092	0.913884	1.08283	0.891106	0.98236	0.953719	1.06956	0.955589	0.941569
	141.288	0.8595	0.995184	0.948913	0.890236	0.84275	1.01304		141.288	0.666312	0.888439	1.03689	0.676551	0.813733	0.201204	0.092824	0.245989	0.296	0.306852	0.043644	0.440707	0.289559	0.238143	0.361737		141.288	0.938885	0.792658	0.785549	0.69965	0.829032	0.919328	0.07062	0.233704	0.302709	0.168291	0.092674		141.288	0.961677	1.05193	0.927969	1.05452	0.886466	0.973807	0.949528	1.07434	0.986825	0.946325
	141.914	0.867604	0.97277	0.942819	0.902907	0.8425	0.994192		141.914	0.676268	0.853888	1.04045	0.688669	0.818268	0.201933	0.093938	0.239016	0.279618	0.3095	0.037937	0.446563	0.299081	0.237395	0.357233		141.914	0.929817	0.796785	0.760761	0.700215	0.834711	0.932914	0.070081	0.237744	0.293163	0.185168	0.079029		141.914	0.953775	1.06917	0.943368	1.03665	0.871841	0.971563	0.953283	1.07766	0.993335	0.96158
	142.539	0.874911	0.990465	0.942664	0.923143	0.834425	0.984259		142.539	0.684337	0.840719	1.04454	0.679485	0.800512	0.202154	0.092672	0.245835	0.281447	0.315527	0.037457	0.442358	0.281989	0.237711	0.358615		142.539	0.933631	0.785156	0.760815	0.704708	0.838668	0.941428	0.068705	0.241484	0.289632	0.198095	0.077054		142.539	0.939454	1.07835	0.952142	1.03387	0.876485	0.986636	0.972931	1.07313	0.99716	0.960746
	143.164	0.862879	0.985394	0.938936	0.933732	0.837941	0.988612		143.164	0.677051	0.835121	1.04234	0.672906	0.784738	0.200091	0.091264	0.249575	0.297585	0.309082	0.038838	0.456264	0.269194	0.237898	0.364653		143.164	0.900824	0.772344	0.711137	0.707844	0.835913	0.915154	0.064785	0.243848	0.287268	0.172271	0.083577		143.164	0.937467	1.07232	0.924921	1.02665	0.858937	0.997306	0.96673	1.06133	1.00343	0.953922
	143.789	0.862592	0.992999	0.982081	0.928816	0.83744	0.981985		143.789	0.660133	0.845889	1.04665	0.680624	0.761493	0.199252	0.090167	0.26418	0.287752	0.305737	0.04839	0.464675	0.284213	0.234073	0.356632		143.789	0.895277	0.789355	0.690124	0.703437	0.823754	0.914342	0.063199	0.248547	0.284964	0.201806	0.095756		143.789	0.947887	1.04242	0.921049	1.02699	0.865675	0.995062	0.949964	1.06082	1.00544	0.964453
	144.414	0.869575	0.985094	0.97996	0.914695	0.829255	0.97323		144.414	0.64446	0.871803	1.04813	0.698967	0.754116	0.19929	0.089622	0.265855	0.299484	0.312322	0.062357	0.46885	0.264298	0.240051	0.357594		144.414	0.903812	0.77841	0.684152	0.714149	0.815038	0.93322	0.059997	0.24726	0.2791	0.169428	0.095128		144.414	0.955755	1.04407	0.916108	1.03258	0.859509	0.997265	0.955246	1.06335	1.02039	0.973593
	145.039	0.850697	0.99545	0.968622	0.886769	0.840418	0.987565		145.039	0.636808	0.896706	1.05042	0.689151	0.752904	0.199583	0.087463	0.246479	0.299414	0.308176	0.071729	0.449056	0.264176	0.241947	0.352908		145.039	0.867403	0.793159	0.690335	0.709853	0.815498	0.946219	0.059369	0.242232	0.27446	0.179183	0.094469		145.039	0.953841	1.06248	0.901529	1.03397	0.858937	1.00628	0.970093	1.05253	1.01771	0.973006
	145.665	0.850398	0.988947	0.970675	0.879929	0.860408	0.986616		145.665	0.635611	0.928856	1.05674	0.683432	0.759418	0.19944	0.086062	0.246665	0.288214	0.311416	0.066232	0.455815	0.253725	0.240308	0.362129		145.665	0.867523	0.794489	0.719468	0.68792	0.824328	0.951877	0.062032	0.240647	0.271499	0.182265	0.090789		145.665	0.92694	1.0597	0.925497	1.0121	0.852515	1.02047	0.978563	1.04041	0.998067	0.9836
	146.29	0.868939	1.0134	0.997481	0.85941	0.854165	0.96927		146.29	0.629479	1.00676	1.05984	0.66486	0.744348	0.197579	0.085402	0.23712	0.317007	0.307235	0.065751	0.455304	0.251441	0.240859	0.36393		146.29	0.852574	0.834826	0.718264	0.681759	0.83293	0.910084	0.064007	0.240886	0.268924	0.162665	0.090908		146.29	0.942737	1.06553	0.920638	1.00681	0.861799	1.03118	0.990569	1.03363	0.989666	0.99345
	146.915	0.885248	0.982976	0.991053	0.860639	0.824662	0.982689		146.915	0.617216	1.02659	1.06145	0.662761	0.749934	0.199108	0.086607	0.263571	0.308908	0.307932	0.061817	0.452392	0.266369	0.241479	0.361317		146.915	0.845586	0.842326	0.737497	0.699678	0.831268	0.893389	0.061703	0.242053	0.267339	0.171343	0.082889		146.915	0.949223	1.04364	0.927598	0.991214	0.854484	1.02876	1.01637	1.02618	0.988563	1.01606
	147.54	0.867218	0.977073	0.957149	0.881789	0.802482	0.992802		147.54	0.605646	1.02596	1.06516	0.651149	0.744857	0.197488	0.0868	0.272353	0.312888	0.312043	0.05632	0.454432	0.272138	0.245608	0.366995		147.54	0.856242	0.822876	0.706526	0.706884	0.824501	0.89958	0.060655	0.243579	0.270929	0.172002	0.083697		147.54	0.903288	1.05168	0.92179	0.988231	0.842599	1.03292	1.03506	1.03096	0.993927	1.02788
	148.165	0.86839	0.976823	0.970787	0.880655	0.787551	0.967323		148.165	0.585085	1.00431	1.05739	0.643078	0.730903	0.196524	0.086654	0.250811	0.29796	0.311764	0.059654	0.468401	0.273248	0.248098	0.377659		148.165	0.858428	0.815948	0.726438	0.697218	0.82972	0.905575	0.064905	0.241664	0.272694	0.180231	0.088544		148.165	0.868571	1.05973	0.910424	0.971787	0.838146	1.03893	1.05479	1.0376	0.989074	1.03103
	148.79	0.859999	0.956677	0.978352	0.862594	0.767919	0.94649		148.79	0.549312	0.959306	1.03255	0.632476	0.726529	0.196115	0.086099	0.249864	0.309099	0.307375	0.050583	0.477983	0.264507	0.244905	0.382313		148.79	0.873632	0.797395	0.713236	0.703946	0.826965	0.919133	0.060446	0.242322	0.271737	0.171642	0.097432		148.79	0.874273	1.03637	0.921504	0.956154	0.821617	1.04291	1.05344	1.02923	0.975664	1.03298
	149.416	0.845174	0.966967	0.990496	0.866313	0.779224	0.950271		149.416	0.51815	0.891481	1.00354	0.612159	0.740163	0.196843	0.087307	0.263045	0.344242	0.309047	0.04809	0.478762	0.261865	0.240695	0.389191		149.416	0.877059	0.803494	0.707573	0.719942	0.819797	0.912744	0.055658	0.244088	0.269104	0.158416	0.094409		149.416	0.903454	1.03218	0.929325	0.96904	0.806103	1.04557	1.0465	1.01574	0.963831	1.0407
	150.041	0.829887	0.968767	0.979291	0.866754	0.799897	0.93101		150.041	0.504181	0.842158	0.982789	0.58544	0.734384	0.198848	0.087541	0.255178	0.310414	0.314377	0.039799	0.472276	0.271357	0.239992	0.384627		150.041	0.902118	0.789464	0.668428	0.740375	0.815093	0.900112	0.053863	0.238672	0.268745	0.157518	0.08633		150.041	0.887385	0.992797	0.952883	0.968769	0.837131	1.06679	1.05043	1.01498	0.965251	1.05432
	150.666	0.848926	0.968734	0.999512	0.907257	0.794479	0.962855		150.666	0.499203	0.872072	0.963401	0.562974	0.721421	0.203567	0.08833	0.242028	0.320143	0.312566	0.04815	0.486332	0.303527	0.239067	0.390814		150.666	0.889129	0.801272	0.663503	0.747215	0.836027	0.912465	0.056676	0.227061	0.267757	0.177897	0.084924		150.666	0.890369	0.977264	0.944317	0.961172	0.819518	1.06369	1.04039	1.01023	0.953144	1.05796
	151.291	0.879899	0.960313	0.973956	0.920337	0.785936	0.966537		151.291	0.510545	0.873725	0.945966	0.533727	0.725604	0.203053	0.089673	0.258595	0.323182	0.310684	0.058482	0.485251	0.287786	0.239735	0.391294		151.291	0.890409	0.769618	0.676293	0.749251	0.849451	0.927338	0.058381	0.2159	0.288195	0.161708	0.101621		151.291	0.91622	0.958215	0.942711	0.949305	0.818564	1.08	1.02257	0.999865	0.925533	1.05126
	151.916	0.899699	0.958128	0.974491	0.929919	0.789883	0.952742		151.916	0.525758	0.860339	0.92308	0.516066	0.734256	0.201224	0.089565	0.258646	0.327755	0.304483	0.054097	0.49126	0.284543	0.242788	0.391534		151.916	0.859015	0.799046	0.637094	0.776468	0.850194	0.91126	0.057364	0.212399	0.301422	0.150187	0.103087		151.916	0.96593	0.948308	0.922161	0.945101	0.826256	1.0866	1.01196	0.99649	0.929162	1.0327
	152.541	0.914025	0.934113	0.951168	0.949808	0.792289	0.960172		152.541	0.533409	0.847488	0.88502	0.517331	0.744635	0.201165	0.088644	0.239168	0.326771	0.315109	0.051874	0.490057	0.306471	0.243537	0.38682		152.541	0.85128	0.772274	0.64396	0.784267	0.846983	0.90493	0.051888	0.213775	0.319676	0.146776	0.096354		152.541	0.999377	0.967786	0.905318	0.941336	0.820026	1.0985	1.01419	0.990577	0.932869	1.02097
	153.167	0.91905	0.921755	0.968934	0.961881	0.801478	0.966815		153.167	0.539679	0.861618	0.884122	0.525604	0.764782	0.20097	0.086912	0.22255	0.324341	0.315039	0.044725	0.497537	0.316804	0.243817	0.388923		153.167	0.846745	0.78645	0.652449	0.768018	0.861264	0.908096	0.049434	0.209765	0.322159	0.166047	0.102279		153.167	1.0124	0.97234	0.899428	0.907803	0.831598	1.09439	1.03187	0.98248	0.917762	1.01982
	153.792	0.913963	0.915835	0.963108	0.957846	0.815473	0.957471		153.792	0.555675	0.851274	0.860771	0.532082	0.763089	0.199421	0.086698	0.22211	0.307131	0.314516	0.048841	0.478342	0.318065	0.246157	0.392858		153.792	0.855467	0.81218	0.664398	0.762223	0.872047	0.904426	0.049374	0.205875	0.328892	0.170565	0.084325		153.792	1.00961	0.959989	0.919978	0.935233	0.825749	1.0764	1.04571	0.981913	0.896699	1.01547
	154.417	0.923015	0.94652	0.996454	0.93285	0.818812	0.960695		154.417	0.580107	0.857409	0.785797	0.519835	0.75367	0.199987	0.08792	0.220384	0.309935	0.310371	0.041842	0.472846	0.328096	0.245128	0.388322		154.417	0.86799	0.795312	0.633166	0.751341	0.866255	0.898963	0.055718	0.208927	0.332482	0.165448	0.0784		154.417	0.982989	0.970201	0.920762	0.931267	0.837699	1.06175	1.04824	0.988526	0.905218	1.01056
	155.042	0.932354	0.971569	1.00987	0.962826	0.814899	1.01584		155.042	0.598179	0.914781	0.776505	0.523377	0.752841	0.203254	0.088235	0.208775	0.320065	0.313262	0.047188	0.463955	0.298599	0.240027	0.384718		155.042	0.879086	0.767644	0.637669	0.747414	0.892981	0.893922	0.056855	0.212219	0.334697	0.160122	0.099407		155.042	0.946631	0.946719	0.916479	0.93191	0.819774	1.03384	1.05182	0.97727	0.918905	1.00374
	155.667	0.9536	0.980891	0.976924	0.985646	0.801871	0.989693		155.667	0.61952	0.966503	0.775794	0.520139	0.736525	0.2077	0.089517	0.211448	0.297646	0.311242	0.054517	0.462572	0.312356	0.235969	0.385437		155.667	0.863896	0.802635	0.6547	0.757729	0.884092	0.892996	0.054491	0.210723	0.350525	0.174964	0.097043		155.667	0.963225	0.944671	0.899841	0.928994	0.838402	1.04273	1.03881	0.969414	0.914133	0.992309
	156.292	0.961219	0.957944	0.988575	0.947634	0.787838	0.996041		156.292	0.637868	0.952852	0.778394	0.524313	0.730903	0.208272	0.090113	0.196506	0.295373	0.315701	0.062838	0.478643	0.316172	0.237618	0.380961		156.292	0.863043	0.839347	0.630075	0.760075	0.888737	0.909077	0.053414	0.208329	0.354595	0.167154	0.09028		156.292	1.0035	0.944273	0.884316	0.951305	0.82702	1.04231	1.03746	0.980427	0.900328	0.987861
	156.918	0.948389	0.934897	0.992013	0.899976	0.799288	1.00468		156.918	0.653864	0.923581	0.777901	0.525325	0.745847	0.207029	0.090347	0.201549	0.29573	0.319115	0.04881	0.514418	0.310165	0.236086	0.384475		156.918	0.862989	0.806224	0.613672	0.752952	0.903819	0.917058	0.058471	0.205247	0.354686	0.159134	0.084864		156.918	0.991349	0.93614	0.882257	0.955849	0.838592	1.05768	1.03698	0.987149	0.900879	0.989282
	157.543	0.962042	0.967716	0.969714	0.905397	0.820464	1.01262		157.543	0.663729	0.938882	0.775794	0.51475	0.755587	0.205278	0.090651	0.209672	0.293257	0.316015	0.045116	0.54905	0.295175	0.233068	0.378768		157.543	0.842304	0.813832	0.619748	0.752415	0.897112	0.900223	0.061104	0.201626	0.363512	0.154795	0.104494		157.543	0.995549	0.93889	0.898277	0.940048	0.849589	1.06187	1.02877	0.988769	0.887233	0.978164
	158.168	0.977802	0.965482	0.984402	0.887241	0.837187	0.98511		158.168	0.664882	0.942562	0.768516	0.510145	0.739109	0.206359	0.090723	0.222466	0.305955	0.314133	0.043404	0.547517	0.296318	0.23336	0.376998		158.168	0.844812	0.800516	0.620691	0.754337	0.896825	0.882801	0.06679	0.197227	0.377787	0.155873	0.117391		158.168	0.989223	0.953813	0.894033	0.928962	0.854232	1.06992	1.03803	0.986582	0.885183	0.969208
	158.793	0.959324	1.01124	0.978084	0.897991	0.840921	0.966782		158.793	0.660042	0.950347	0.769476	0.517736	0.7143	0.201718	0.091007	0.209096	0.300747	0.321449	0.043794	0.541	0.276341	0.230143	0.378108		158.793	0.841624	0.828114	0.590089	0.748035	0.894416	0.873417	0.055479	0.200369	0.387243	0.168201	0.093182		158.793	0.967611	0.932837	0.919608	0.945609	0.857601	1.05328	1.03584	1.00132	0.894017	0.960531
	159.418	0.966381	1.03044	0.975407	0.950848	0.832989	0.950877		159.418	0.65308	0.947732	0.773627	0.50769	0.704753	0.19903	0.090001	0.224615	0.299301	0.321275	0.051364	0.557582	0.276253	0.230003	0.37156		159.418	0.810044	0.812108	0.574631	0.746452	0.899288	0.859103	0.0509	0.202494	0.388291	0.144412	0.09794		159.418	0.965066	0.950662	0.92459	0.914719	0.876736	1.05633	1.04135	1.02748	0.910031	0.952378
	160.043	0.973463	1.02163	0.981321	0.961596	0.84232	0.929505		160.043	0.649256	0.870524	0.785116	0.500809	0.713853	0.19713	0.088817	0.23883	0.303595	0.319742	0.052775	0.564099	0.277905	0.23184	0.380992		160.043	0.776343	0.813185	0.549219	0.746029	0.915805	0.842268	0.050601	0.204678	0.378445	0.14914	0.094769		160.043	0.968488	1.01781	0.914255	0.9431	0.901217	1.05882	1.03615	1.03865	0.927779	0.950678
	160.669	0.941917	0.985628	0.986142	0.963235	0.858687	0.909917		160.669	0.65677	0.796462	0.795088	0.519912	0.720334	0.197559	0.088201	0.240539	0.297185	0.315596	0.046528	0.555149	0.305088	0.231336	0.378889		160.669	0.776757	0.828654	0.547071	0.72325	0.912881	0.836443	0.050062	0.200968	0.382425	0.137589	0.109311		160.669	0.983574	1.01793	0.903959	0.93198	0.891804	1.054	1.03956	1.04006	0.956455	0.956207
	161.294	0.913178	1.02435	1.02377	0.987379	0.86084	0.934921		161.294	0.657046	0.708321	0.798988	0.52153	0.720367	0.200658	0.086265	0.244532	0.28264	0.315109	0.050583	0.561155	0.293253	0.231897	0.383004		161.294	0.7882	0.806187	0.526997	0.696709	0.896993	0.84577	0.04716	0.198753	0.385986	0.134836	0.114129		161.294	0.967	0.986038	0.873402	0.934149	0.89098	1.05476	1.04742	1.04505	0.949079	0.963865
	161.919	0.914075	0.98903	0.972037	0.973857	0.867552	0.941843		161.919	0.668569	0.634843	0.804904	0.512093	0.7234	0.202773	0.085889	0.256886	0.27933	0.313785	0.046227	0.578697	0.299832	0.231417	0.387992		161.919	0.780317	0.828259	0.524903	0.700526	0.882426	0.849553	0.049913	0.200429	0.37303	0.130946	0.107905		161.919	0.936915	0.983348	0.872579	0.93937	0.881952	1.05294	1.04436	1.03933	0.929162	0.970165
	162.544	0.909025	0.970101	0.972326	0.935088	0.867373	0.942498		162.544	0.676453	0.583867	0.808621	0.505616	0.711713	0.206411	0.085635	0.258273	0.274575	0.313436	0.037306	0.578728	0.295686	0.228247	0.39526		162.544	0.785079	0.810423	0.549111	0.705273	0.8783	0.856751	0.055449	0.200818	0.371533	0.144502	0.114937		162.544	0.920666	0.969559	0.891688	0.937539	0.887672	1.04185	1.06322	1.03423	0.924705	0.965472
	163.169	0.909387	0.965999	0.967415	0.920716	0.870351	0.925708		163.169	0.674102	0.59816	0.79456	0.499165	0.721739	0.21098	0.084227	0.25274	0.296348	0.314551	0.043914	0.569896	0.286254	0.2282	0.394658		163.169	0.844332	0.833032	0.529568	0.704934	0.891374	0.858264	0.055778	0.197497	0.370096	0.151743	0.100574		163.169	0.929199	0.963198	0.878263	0.926078	0.871208	1.02424	1.07077	1.04454	0.923244	0.969147
	163.794	0.929088	0.972086	0.954002	0.925128	0.878354	0.939094		163.794	0.667324	0.593305	0.774122	0.491726	0.718803	0.205721	0.081622	0.22976	0.283912	0.320265	0.043404	0.562657	0.292833	0.224574	0.402618		163.794	0.831569	0.827828	0.507297	0.709964	0.898601	0.848208	0.045783	0.191183	0.373208	0.153808	0.096384		163.794	0.955961	0.931523	0.868338	0.932791	0.861734	1.02978	1.06475	1.05547	0.911174	0.982951
	164.42	0.928676	0.95661	0.885769	0.96144	0.872182	0.916282		164.42	0.669309	0.547877	0.762231	0.50468	0.728318	0.204341	0.080163	0.209453	0.305014	0.31699	0.036555	0.581911	0.284453	0.226083	0.405833		164.42	0.814165	0.826823	0.519403	0.722203	0.913227	0.852493	0.044616	0.193756	0.373926	0.160361	0.089412		164.42	0.912452	0.909171	0.856354	0.950796	0.885322	1.03079	1.08156	1.05104	0.891176	0.985946
	165.045	0.927915	0.958895	0.973532	0.989838	0.867157	0.92728		165.045	0.682446	0.531825	0.759907	0.507488	0.741951	0.201926	0.079845	0.201566	0.315509	0.316711	0.036796	0.572118	0.264778	0.222797	0.409256		165.045	0.783798	0.816883	0.517933	0.738172	0.932094	0.830532	0.045334	0.188041	0.37309	0.166166	0.080315		165.045	0.8784	0.893486	0.857096	0.95612	0.913232	1.02643	1.09461	1.05547	0.859977	0.988541
	165.67	0.916856	0.964649	0.957506	0.948547	0.874981	0.936525		165.67	0.701302	0.48325	0.75712	0.505667	0.73847	0.200345	0.081026	0.21507	0.299135	0.309535	0.043674	0.563498	0.267272	0.220317	0.410128		165.67	0.766968	0.793591	0.502057	0.757164	0.933355	0.827535	0.042911	0.181188	0.374705	0.164012	0.071308		165.67	0.842401	0.909323	0.873773	0.968633	0.905219	1.01924	1.09339	1.0643	0.835641	0.998669
	166.295	0.927915	0.975588	0.947328	0.923017	0.87175	0.971462		166.295	0.712549	0.477974	0.749006	0.509362	0.736204	0.201184	0.080244	0.218523	0.302863	0.313123	0.047459	0.560644	0.259372	0.222025	0.408147		166.295	0.762061	0.789607	0.509342	0.766095	0.911679	0.838795	0.046442	0.182625	0.369169	0.163743	0.060207		166.295	0.818058	0.922655	0.872332	0.948322	0.91266	1.02703	1.0985	1.06627	0.801919	1.01056
	166.92	0.938838	0.955659	0.964537	0.973951	0.875231	1.00341		166.92	0.718909	0.475041	0.747241	0.494231	0.746455	0.203554	0.078626	0.236172	0.306652	0.318488	0.051724	0.582843	0.280547	0.22048	0.397783		166.92	0.754619	0.778589	0.486181	0.764003	0.907089	0.858768	0.049195	0.17652	0.367673	0.171702	0.072445		166.92	0.83749	0.945159	0.889835	0.944252	0.921878	1.04138	1.08789	1.06387	0.781249	1.01254
	167.545	0.926607	0.93553	0.986745	1.01647	0.889949	0.981919		167.545	0.720433	0.451738	0.744608	0.462504	0.755937	0.205207	0.076531	0.224851	0.321057	0.318314	0.049681	0.592183	0.284873	0.227487	0.401957		167.545	0.739869	0.755549	0.499958	0.776468	0.888163	0.85972	0.054012	0.174904	0.369559	0.170356	0.060027		167.545	0.874679	0.921341	0.929286	0.931538	0.938407	1.05146	1.07972	1.05223	0.765708	1.01081
	168.171	0.932579	0.923673	0.979246	1.02057	0.894721	0.984243		168.171	0.724119	0.439261	0.743958	0.42402	0.758844	0.205077	0.075536	0.240251	0.315597	0.315875	0.041571	0.597471	0.304817	0.225579	0.40406		168.171	0.714316	0.760251	0.4932	0.789356	0.875372	0.84	0.051439	0.173348	0.377369	0.176311	0.065533		168.171	0.88169	0.906786	0.948353	0.925095	0.959706	1.05133	1.08287	1.04429	0.766459	1.02285
	168.796	0.948937	0.920504	0.976188	0.998758	0.889588	0.974359		168.796	0.727806	0.472162	0.744484	0.385563	0.748434	0.20826	0.073979	0.232247	0.302846	0.315178	0.034002	0.592064	0.286555	0.227499	0.399406		168.796	0.720358	0.783183	0.512065	0.812786	0.857307	0.851485	0.055359	0.173617	0.377906	0.172421	0.061194		168.796	0.904949	0.873582	0.965524	0.916414	0.985839	1.04701	1.08614	1.04489	0.78251	1.03486
	169.421	0.955995	0.898507	0.984937	0.980572	0.883058	0.979595		169.421	0.723288	0.526869	0.751669	0.355177	0.72672	0.209861	0.072243	0.234091	0.315718	0.313541	0.037667	0.618556	0.274269	0.228212	0.396581		169.421	0.714664	0.764593	0.525321	0.824344	0.855932	0.871708	0.05868	0.175114	0.378476	0.169308	0.051499		169.421	0.918958	0.869943	0.99814	0.903157	0.979478	1.04206	1.07649	1.05169	0.789413	1.03931
	170.046	0.950371	0.882098	0.984871	0.993746	0.865613	0.973066		170.046	0.715775	0.561046	0.757615	0.357427	0.730392	0.211117	0.071674	0.222431	0.297367	0.314656	0.039469	0.592515	0.268263	0.231557	0.40334		170.046	0.705581	0.72612	0.521079	0.826748	0.84681	0.886162	0.050661	0.184839	0.369618	0.169458	0.057035		170.046	0.914964	0.892629	0.983479	0.896749	0.980497	1.02466	1.073	1.05361	0.783694	1.05349
	170.671	0.947553	0.887501	0.993373	0.988829	0.843111	0.975046		170.671	0.70522	0.524896	0.759441	0.374986	0.738311	0.215758	0.070777	0.19258	0.310849	0.312809	0.042893	0.582512	0.240809	0.230716	0.412262		170.671	0.684656	0.784331	0.510389	0.831072	0.844001	0.904173	0.048596	0.191631	0.369946	0.154765	0.059159		170.671	0.901826	0.893822	0.983356	0.891324	0.973884	1.01449	1.07016	1.04856	0.764132	1.07186
	171.297	0.944386	0.899424	1.00996	0.945364	0.835967	0.966995		171.297	0.684659	0.524363	0.760185	0.378656	0.750382	0.215627	0.06938	0.208369	0.31611	0.313541	0.041962	0.599484	0.257239	0.233641	0.410789		171.297	0.668413	0.765525	0.524746	0.831637	0.849219	0.897563	0.054701	0.189417	0.371952	0.171702	0.056915		171.297	0.895347	0.901864	1.00024	0.867792	0.956783	1.02555	1.05671	1.05345	0.772138	1.05802
	171.922	0.955546	0.888001	1.00116	0.915168	0.863281	0.959189		171.922	0.65829	0.529269	0.761859	0.378631	0.761141	0.213343	0.069491	0.20441	0.324184	0.310197	0.049441	0.595637	0.263846	0.23336	0.408325		171.922	0.647475	0.773495	0.532291	0.827483	0.8783	0.903642	0.057633	0.187472	0.376471	0.166735	0.067328		171.922	0.869096	0.890091	1.00061	0.866571	0.961488	1.02762	1.04004	1.0488	0.798801	1.052
	172.547	0.941718	0.867004	1.02172	0.882798	0.899962	0.957243		172.547	0.662024	0.561793	0.764118	0.383361	0.752137	0.215595	0.069062	0.211686	0.300381	0.307862	0.041121	0.601375	0.2746	0.23515	0.413191		172.547	0.65149	0.780778	0.52684	0.816657	0.90141	0.913923	0.052755	0.191213	0.378205	0.172391	0.087257		172.547	0.898104	0.867741	1.00354	0.856128	0.980944	1.00916	1.03262	1.03625	0.793437	1.05957
	173.172	0.950134	0.844941	1.02342	0.898778	0.91902	0.959451		173.172	0.66986	0.581735	0.76257	0.383336	0.749519	0.219604	0.068148	0.204882	0.311869	0.314342	0.042953	0.615343	0.279316	0.238426	0.421421		173.172	0.662038	0.733012	0.515785	0.812021	0.885408	0.921793	0.054222	0.196509	0.381199	0.178286	0.082948		173.172	0.919078	0.846857	1.01226	0.871929	1.00097	1.00201	1.0379	1.02921	0.785233	1.05834
	173.797	0.977278	0.848593	1.01016	0.91791	0.929895	0.951515		173.797	0.668064	0.620768	0.770529	0.380301	0.742494	0.223125	0.067609	0.194915	0.291881	0.315109	0.04013	0.632524	0.298269	0.237022	0.433168		173.797	0.669881	0.742378	0.509288	0.81078	0.8834	0.889328	0.050601	0.201028	0.390056	0.175443	0.095876		173.797	0.878513	0.839917	1.01824	0.861858	0.984248	0.995019	1.04257	1.01808	0.778685	1.06365
	174.422	0.978202	0.868622	1.04411	0.953779	0.926952	0.910408		174.422	0.666403	0.637189	0.78171	0.359376	0.723241	0.221368	0.069163	0.185878	0.300529	0.309813	0.037547	0.621891	0.296827	0.236915	0.436021		174.422	0.636713	0.768182	0.541045	0.816036	0.902672	0.860561	0.043838	0.201596	0.388291	0.179991	0.099078		174.422	0.860543	0.874316	1.01313	0.853686	0.977826	0.982276	1.05519	1.01682	0.791347	1.0697
	175.048	0.958015	0.887817	1.02947	1.0073	0.918374	0.920292		175.048	0.677374	0.668223	0.788399	0.352241	0.718897	0.218094	0.070371	0.185997	0.303603	0.306922	0.033792	0.634505	0.320978	0.233828	0.438062		175.048	0.62511	0.757774	0.517933	0.831044	0.878068	0.851709	0.039888	0.20402	0.384789	0.166735	0.088275		175.048	0.856091	0.908162	1.00114	0.845141	0.997347	0.990913	1.05283	1.01803	0.781448	1.08128
	175.673	0.94304	0.888517	1.07174	1.04982	0.922393	0.919212		175.673	0.691067	0.682512	0.796543	0.343943	0.715194	0.215744	0.069644	0.19527	0.286402	0.311381	0.036375	0.636069	0.296708	0.229488	0.440467		175.673	0.627764	0.787561	0.528152	0.844241	0.862985	0.844005	0.039499	0.205337	0.389218	0.146177	0.085701		175.673	0.8404	0.927638	0.99052	0.86335	1.01744	0.974656	1.04693	1.02554	0.786731	1.08409
	176.298	0.953115	0.889501	1.02266	1.03791	0.929787	0.925463		176.298	0.715267	0.663799	0.80825	0.351483	0.717397	0.211931	0.06961	0.187216	0.316006	0.316258	0.04043	0.616783	0.29926	0.23006	0.446863		176.298	0.65473	0.784045	0.532188	0.852805	0.850367	0.823669	0.045245	0.209256	0.37662	0.165299	0.080315		176.298	0.867322	0.916449	1.01346	0.856128	1.03861	0.968898	1.05117	1.0278	0.766615	1.08011
	176.923	0.956207	0.896073	1.05071	0.997875	0.949994	0.933579		176.923	0.730802	0.666943	0.814287	0.364917	0.714234	0.211501	0.070683	0.189839	0.297664	0.314447	0.034513	0.627627	0.317583	0.230552	0.44476		176.923	0.613682	0.76452	0.533131	0.872985	0.826223	0.801933	0.051858	0.218742	0.381885	0.16485	0.085193		176.923	0.880899	0.944731	0.98974	0.857247	1.02621	0.953484	1.0565	1.0237	0.7366	1.06828
	177.548	0.957765	0.91802	1.06444	0.991288	0.960078	0.95356		177.548	0.736567	0.687737	0.826768	0.383665	0.727742	0.216389	0.07074	0.179719	0.302132	0.31692	0.036345	0.636639	0.310854	0.23012	0.446112		177.548	0.598491	0.764414	0.519403	0.889293	0.826336	0.801989	0.04701	0.221226	0.371384	0.172451	0.083427		177.548	0.901926	0.965277	0.97718	0.861893	1.02716	0.957677	1.06348	1.02284	0.76417	1.07254
	178.173	0.948127	0.902143	1.04621	1.00897	0.956993	0.972624		178.173	0.729558	0.688433	0.848384	0.389206	0.740418	0.219487	0.071282	0.181648	0.295146	0.312879	0.034302	0.624084	0.294275	0.226634	0.439866		178.173	0.58002	0.762152	0.531298	0.888361	0.854383	0.807562	0.044467	0.221286	0.372401	0.185677	0.07469		178.173	0.888109	0.981055	0.975489	0.851142	1.05349	0.97292	1.06462	1.02459	0.765786	1.07884
	178.799	0.915708	0.936048	1.03487	0.998789	0.977126	0.976045		178.799	0.728545	0.673502	0.872756	0.424679	0.744635	0.222032	0.071529	0.172543	0.295042	0.312043	0.034903	0.607833	0.285413	0.229663	0.424275		178.799	0.567204	0.780706	0.526422	0.890734	0.874798	0.813054	0.040936	0.219042	0.365159	0.185018	0.07463		178.799	0.870093	0.985213	0.988543	0.862402	1.07262	0.975077	1.07073	1.02591	0.762712	1.07464
	179.424	0.921082	0.947238	1.05951	0.999829	0.993959	0.987811		179.424	0.7279	0.683792	0.874893	0.42569	0.755266	0.223627	0.071931	0.185252	0.290313	0.308246	0.041031	0.628798	0.262886	0.227264	0.429651		179.424	0.576099	0.799727	0.524328	0.904415	0.889652	0.79647	0.044796	0.2118	0.358337	0.18424	0.083547		179.424	0.894237	0.974786	1.00563	0.855991	1.08343	0.971904	1.08007	1.02721	0.782984	1.06544
	180.049	0.964698	0.939216	1.05884	1.00531	0.981613	0.97292		180.049	0.729097	0.705069	0.88022	0.430043	0.769796	0.225176	0.072693	0.184626	0.288449	0.31274	0.041902	0.620898	0.275833	0.229124	0.426708		180.049	0.587503	0.800625	0.534547	0.927533	0.888792	0.798516	0.03941	0.205666	0.34891	0.173887	0.089801		180.049	0.876367	0.950326	1.01972	0.851075	1.0985	0.974061	1.08239	1.04146	0.773243	1.05824
	180.674	0.977952	0.974354	1.06766	1.00585	0.974614	0.999576		180.674	0.738457	0.724902	0.888333	0.44674	0.779567	0.225195	0.072436	0.173169	0.281028	0.316119	0.048991	0.628287	0.256968	0.228844	0.432056		180.674	0.557082	0.78652	0.530197	0.939687	0.870554	0.807114	0.032497	0.199891	0.334039	0.173528	0.088933		180.674	0.835469	0.933173	1.04257	0.826595	1.07701	0.981684	1.06536	1.04413	0.757189	1.05466
	181.299	0.984685	0.957328	1.03951	1.02851	0.979747	1.00668		181.299	0.750717	0.748684	0.887342	0.458379	0.759034	0.228183	0.072128	0.158481	0.279792	0.3095	0.042653	0.627418	0.26592	0.229628	0.42695		181.299	0.550894	0.82546	0.550738	0.937848	0.867689	0.787031	0.029954	0.19627	0.328443	0.184958	0.092853		181.299	0.785069	0.923756	1.06172	0.823813	1.095	0.967965	1.04702	1.03347	0.742515	1.05058
	181.924	0.980059	0.927825	1.04493	1.07441	0.952147	0.99195		181.924	0.752379	0.756523	0.879011	0.464376	0.761558	0.229868	0.07071	0.167297	0.267843	0.313715	0.036495	0.62177	0.318365	0.228003	0.423346		181.924	0.536038	0.80102	0.557339	0.936832	0.862753	0.771821	0.029684	0.190884	0.330598	0.189387	0.094319		181.924	0.746072	0.920423	1.07041	0.828764	1.07313	0.960556	1.03842	1.03236	0.754152	1.04719
	182.55	0.950521	0.950406	1.01116	1.04537	0.930362	0.985618		182.55	0.759153	0.703361	0.864117	0.470295	0.746869	0.232609	0.069356	0.174253	0.267947	0.312391	0.030368	0.637539	0.301032	0.228328	0.425116		182.55	0.507458	0.795133	0.51348	0.920525	0.86723	0.758824	0.030612	0.190554	0.346517	0.178555	0.08244		182.55	0.750478	0.903852	1.05069	0.808928	1.03931	0.968557	1.03571	1.04597	0.762039	1.05716
	183.175	0.931057	0.950956	1.02692	1.02296	0.937898	1.0107		183.175	0.768419	0.614477	0.859749	0.481757	0.739109	0.231098	0.068036	0.168381	0.273277	0.314168	0.037006	0.65418	0.317433	0.224025	0.42848		183.175	0.494962	0.798111	0.490477	0.926713	0.886269	0.723529	0.030612	0.194085	0.343345	0.18053	0.070291		183.175	0.72579	0.889451	1.06547	0.827206	1.0395	0.976645	1.02113	1.05725	0.764643	1.06887
	183.8	0.934013	0.949189	1.02701	1.04493	0.938185	0.991656		183.8	0.777685	0.544944	0.870806	0.487425	0.748403	0.228196	0.06611	0.158176	0.271022	0.318732	0.039709	0.640633	0.314399	0.226587	0.425598		183.8	0.479425	0.818137	0.520607	0.904047	0.905313	0.697255	0.030253	0.197826	0.348401	0.185168	0.081662		183.8	0.717582	0.874864	1.04678	0.826086	1.05202	0.978635	1.0069	1.0626	0.779828	1.07662
	184.425	0.946793	0.930544	1.01775	1.06359	0.943495	0.963967		184.425	0.792299	0.533693	0.8748	0.494458	0.75565	0.224336	0.066669	0.140999	0.259777	0.315561	0.040941	0.651358	0.303646	0.227639	0.422683		184.425	0.480145	0.814011	0.500799	0.893447	0.923205	0.674369	0.033425	0.206863	0.354027	0.178525	0.091626		184.425	0.711309	0.866181	1.03899	0.806692	1.02233	0.976729	1.00362	1.0589	0.783931	1.08134
	185.05	0.912317	0.985344	1.04466	1.03526	0.953259	0.950974		185.05	0.795666	0.579603	0.863993	0.494256	0.759994	0.220926	0.066466	0.158566	0.250223	0.314203	0.051304	0.631443	0.334193	0.22792	0.421153		185.05	0.452513	0.818748	0.476434	0.893052	0.926014	0.65238	0.041175	0.20788	0.339244	0.186155	0.07433		185.05	0.710771	0.877556	1.04014	0.824051	1.01019	0.985833	1.00336	1.05566	0.765235	1.07899
	185.675	0.897068	0.949289	1.04882	1.02095	0.956418	0.95392		185.675	0.80539	0.624448	0.853247	0.500834	0.750158	0.222423	0.066029	0.148463	0.252018	0.316049	0.051484	0.62063	0.316863	0.221545	0.414303		185.675	0.433162	0.803531	0.493986	0.895567	0.930659	0.664034	0.042881	0.207551	0.329579	0.190046	0.068525		185.675	0.71085	0.850344	1.05028	0.817745	1.00739	0.978889	0.998297	1.06038	0.7521	1.08295
	186.301	0.877542	0.911382	1.03027	0.99882	0.956131	0.9586		186.301	0.799628	0.646362	0.851171	0.493902	0.752713	0.222266	0.065897	0.146686	0.248934	0.31159	0.041782	0.611618	0.2992	0.222246	0.413973		186.301	0.40857	0.809488	0.501797	0.899214	0.918387	0.664706	0.040397	0.212578	0.346517	0.171463	0.055209		186.301	0.712239	0.822092	1.05785	0.815269	1.0304	0.982614	1.00009	1.06025	0.758569	1.084
	186.926	0.884973	0.904011	0.961746	1.01423	0.950028	0.946802		186.926	0.790685	0.643534	0.841355	0.491499	0.757885	0.223067	0.066452	0.174744	0.288466	0.318592	0.036886	0.634505	0.31434	0.224294	0.410608		186.926	0.417705	0.786198	0.497707	0.910998	0.916151	0.649187	0.034472	0.217276	0.341608	0.15692	0.060266		186.926	0.676679	0.873367	1.05802	0.811132	1.0182	0.993581	1.0052	1.05933	0.77277	1.07606
	187.551	0.882529	0.932028	0.969291	1.04087	0.963955	0.956326		187.551	0.786262	0.634792	0.833798	0.488286	0.764208	0.221843	0.066086	0.179279	0.284809	0.317826	0.036495	0.636427	0.319745	0.221345	0.406583		187.551	0.397834	0.801809	0.539261	0.922417	0.934676	0.655518	0.032288	0.217635	0.343136	0.168231	0.065862		187.551	0.648381	0.879145	1.05196	0.798249	0.998045	0.968092	0.995546	1.05283	0.773162	1.07501
	188.176	0.873053	0.914701	1.0373	1.06309	0.97142	0.936165		188.176	0.774507	0.651801	0.825622	0.494485	0.778065	0.221863	0.065741	0.175251	0.277928	0.322529	0.042923	0.641474	0.284814	0.223158	0.412412		188.176	0.387671	0.797538	0.553987	0.926262	0.981302	0.659973	0.032976	0.213326	0.338258	0.167962	0.070889		188.176	0.631581	0.866732	1.07441	0.802962	1.02678	0.97165	0.986377	1.0305	0.788506	1.07859
	188.801	0.841769	0.882947	0.996722	1.02306	0.968477	0.908362		188.801	0.757864	0.682835	0.813948	0.51399	0.784133	0.217398	0.065416	0.16569	0.285427	0.314516	0.043794	0.632072	0.276403	0.223358	0.414483		188.801	0.391499	0.784045	0.563001	0.923972	1	0.646611	0.044257	0.208748	0.328023	0.16093	0.072505		188.801	0.574748	0.864163	1.09055	0.802351	1.03797	0.973977	0.991138	1.01717	0.784049	1.08045
	189.426	0.809339	0.887234	0.992147	1.01597	0.970701	0.943595		189.426	0.750441	0.714398	0.809054	0.532638	0.792019	0.213655	0.064086	0.156281	0.2929	0.315666	0.043314	0.622191	0.272138	0.223182	0.416377		189.426	0.351384	0.772669	0.592503	0.925018	0.995009	0.616359	0.046501	0.206833	0.324642	0.172211	0.077892		189.426	0.545228	0.859394	1.09706	0.814524	1.0224	0.975037	0.997119	1.01066	0.751707	1.07402
	190.052	0.809239	0.874209	1.04815	1.03223	0.987247	0.946196		190.052	0.754545	0.699844	0.804595	0.560267	0.786592	0.212581	0.064208	0.166435	0.281717	0.311799	0.041271	0.637059	0.269373	0.22097	0.413882		190.052	0.343822	0.768218	0.56887	0.933215	0.983251	0.567563	0.043868	0.207312	0.329042	0.17634	0.09405		190.052	0.53922	0.832823	1.0985	0.802113	1.01547	0.976434	0.998297	1.02483	0.743107	1.07486
	190.677	0.82571	0.846108	1.06696	1.05518	1.00164	0.960318		190.677	0.764501	0.711519	0.80091	0.569249	0.792851	0.212425	0.064604	0.149715	0.298622	0.311068	0.047068	0.62925	0.269553	0.219789	0.41091		190.677	0.35041	0.764699	0.572434	0.93898	0.960368	0.555714	0.045155	0.209855	0.334338	0.154885	0.07433		190.677	0.526554	0.860678	1.04768	0.813472	1.01813	0.981387	1.00943	1.02872	0.746539	1.07498
	191.302	0.83389	0.847559	1.08279	1.04295	1.00049	0.942923		191.302	0.783632	0.70864	0.794158	0.560823	0.802366	0.208839	0.064154	0.144722	0.296331	0.311416	0.052055	0.602967	0.275322	0.221521	0.41244		191.302	0.35117	0.751028	0.605027	0.945622	0.943679	0.564539	0.041444	0.210872	0.332513	0.170625	0.068196		191.302	0.516193	0.846063	1.01395	0.820897	1.01318	0.970971	1.02279	1.0227	0.737861	1.0773
	191.927	0.832356	0.851295	1.06458	1.03954	0.995466	0.913222		191.927	0.800967	0.714561	0.788399	0.562241	0.801918	0.210011	0.063325	0.143437	0.294189	0.31058	0.053887	0.591973	0.266189	0.219789	0.4113		191.927	0.358132	0.761363	0.571279	0.9541	0.939954	0.566695	0.043808	0.207042	0.33353	0.165658	0.056646		191.927	0.484719	0.815119	0.999252	0.795603	1.01566	0.972031	1.00699	1.02364	0.753205	1.07918
	192.552	0.853428	0.880763	1.03831	1.04008	0.99159	0.952529		192.552	0.81807	0.766973	0.789636	0.551715	0.783781	0.212249	0.062621	0.148513	0.310371	0.311346	0.053166	0.567915	0.275322	0.220385	0.409047		192.552	0.350504	0.744746	0.570178	0.964303	0.933642	0.564454	0.045963	0.203302	0.31827	0.157788	0.053534		192.552	0.490082	0.823896	0.993405	0.778276	0.985327	0.992013	0.997206	1.03002	0.770362	1.08523
	193.177	0.847867	0.900309	1.02523	1.0473	0.986494	0.998268		193.177	0.829916	0.814058	0.790782	0.548603	0.777747	0.211241	0.062346	0.142032	0.329227	0.316363	0.039018	0.577195	0.294365	0.22269	0.398683		193.177	0.322897	0.766998	0.569548	0.980413	0.916379	0.5593	0.045065	0.203242	0.30169	0.167124	0.05093		193.177	0.501333	0.823957	0.980884	0.804555	0.95958	0.987482	0.993626	1.04079	0.785351	1.08434
	193.803	0.874612	0.900258	1.08143	1.03343	0.97648	1.00994		193.803	0.82065	0.826002	0.788708	0.542936	0.775351	0.204667	0.06168	0.153404	0.305598	0.310614	0.042082	0.578067	0.285593	0.223182	0.392886		193.803	0.321337	0.769903	0.576464	1.00059	0.886442	0.559355	0.045634	0.20405	0.286729	0.166645	0.050601		193.803	0.505208	0.789956	0.969066	0.805029	0.969496	0.982573	0.984368	1.03663	0.796593	1.0835
	194.428	0.878639	0.914184	1.0775	1.01181	0.990227	1.03073		194.428	0.805713	0.753909	0.786386	0.524414	0.76341	0.199505	0.061152	0.153844	0.291584	0.305946	0.043524	0.582693	0.283191	0.22269	0.400007		194.428	0.341022	0.781856	0.566565	0.998417	0.891888	0.574819	0.045544	0.205217	0.273564	0.158416	0.057484		194.428	0.493266	0.779255	0.969024	0.793941	1.0175	0.997265	0.977778	1.02942	0.805349	1.09867
	195.053	0.877343	0.902743	1.06446	1.04635	1.00907	1.01177		195.053	0.803547	0.745859	0.789512	0.506072	0.778321	0.198236	0.060976	0.163642	0.308359	0.307688	0.044575	0.598042	0.292802	0.223709	0.391356		195.053	0.345556	0.766676	0.553515	0.985134	0.895559	0.583725	0.046651	0.200788	0.273683	0.154526	0.060416		195.053	0.456529	0.780631	0.977343	0.778549	0.995881	1.02322	0.968084	1.02732	0.783457	1.11855
	195.678	0.878951	0.900742	1.03839	1.01978	1.00512	0.971299		195.678	0.805575	0.705388	0.788399	0.493042	0.783239	0.19972	0.060431	0.148665	0.299876	0.310545	0.047129	0.594556	0.28274	0.223534	0.397001		195.678	0.354238	0.752895	0.565778	0.985246	0.919188	0.585265	0.047758	0.197945	0.272844	0.170416	0.064635		195.678	0.43297	0.7854	0.995421	0.76346	1.01254	1.03588	0.967342	1.0207	0.771704	1.12498
	196.303	0.888078	0.876611	1.02295	0.995479	0.990262	0.962103		196.303	0.813274	0.674354	0.792114	0.48492	0.785059	0.202259	0.060434	0.131235	0.307157	0.306956	0.052235	0.598132	0.293524	0.225755	0.397331		196.303	0.365666	0.772702	0.57526	0.985104	0.943966	0.574761	0.050721	0.195761	0.25525	0.169039	0.07062		196.303	0.474093	0.806101	0.991262	0.756407	1.0128	1.046	0.974588	1.02143	0.808149	1.11902
	196.928	0.902791	0.925758	1.02741	1.01811	0.971167	0.949698		196.928	0.830609	0.619433	0.797441	0.46688	0.783974	0.201425	0.060451	0.117172	0.295504	0.313576	0.050102	0.577585	0.312658	0.226855	0.411119		196.928	0.349237	0.771339	0.549691	0.991408	0.942244	0.580952	0.048446	0.191841	0.233047	0.169638	0.060745		196.928	0.4973	0.801851	1.00057	0.765562	1.00574	1.03219	0.97341	1.0258	0.857018	1.12652
	197.554	0.913215	0.928943	1.01172	1.04232	0.980356	0.939929		197.554	0.839643	0.590267	0.795056	0.468752	0.759866	0.200163	0.060495	0.122672	0.31267	0.313018	0.051814	0.568996	0.293403	0.22758	0.413944		197.554	0.352064	0.810459	0.539733	1	0.961174	0.587171	0.044167	0.185647	0.222094	0.172271	0.055568		197.554	0.487949	0.817474	0.997769	0.754846	0.989082	1.01022	0.975636	1.02969	0.869207	1.12618
	198.179	0.918938	0.937715	1.02083	1.04686	0.998194	0.920734		198.179	0.863153	0.621515	0.794964	0.461543	0.75862	0.198171	0.062499	0.129966	0.304004	0.307618	0.056049	0.566772	0.324252	0.227896	0.413882		198.179	0.360693	0.767319	0.567297	0.986377	0.964726	0.587116	0.048776	0.183043	0.219371	0.164132	0.053354		198.179	0.481476	0.833313	0.997193	0.770275	0.967146	1.01115	0.983234	1.01819	0.873861	1.1302
	198.804	0.930571	0.897257	0.966255	1.03813	1.0109	0.91931		198.804	0.884222	0.709547	0.792703	0.458278	0.773181	0.197397	0.062969	0.120236	0.312313	0.313959	0.060825	0.560794	0.314549	0.226867	0.410969		198.804	0.36556	0.755907	0.540047	0.97312	0.951825	0.580756	0.050122	0.173797	0.209197	0.161169	0.044078		198.804	0.480347	0.833589	0.999581	0.760442	0.971344	0.993156	0.986334	1.00224	0.871614	1.12405
	199.429	0.939025	0.892854	0.96822	1.06063	1.00142	0.918099		199.429	0.911509	0.782332	0.794158	0.475407	0.786337	0.19601	0.063497	0.131726	0.3101	0.311729	0.0562	0.541059	0.327735	0.227242	0.414754		199.429	0.388138	0.768504	0.524849	0.954439	0.926074	0.572942	0.050272	0.16865	0.203271	0.163743	0.028996		199.429	0.455771	0.841446	1.0086	0.762951	0.973568	0.98147	0.99367	0.997057	0.873664	1.11747
	200.054	0.92698	0.882281	1.00478	1.07286	0.976264	0.939716		200.054	0.929305	0.756418	0.792208	0.480544	0.771616	0.195281	0.062979	0.114296	0.316955	0.309953	0.052145	0.536495	0.307221	0.222866	0.427009		200.054	0.372388	0.753611	0.529042	0.942428	0.917986	0.554791	0.043599	0.171164	0.201625	0.159793	0.028607		200.054	0.445889	0.813562	1.0051	0.761695	0.955066	0.964876	0.994498	1.00429	0.882738	1.10941
	200.679	0.932828	0.856531	0.976813	1.06964	0.97673	0.95824		200.679	0.938248	0.718187	0.793477	0.470827	0.754022	0.193641	0.061802	0.141694	0.308855	0.31598	0.054788	0.522197	0.326866	0.22407	0.439654		200.679	0.384364	0.784261	0.513269	0.927448	0.917412	0.531175	0.044137	0.172031	0.197196	0.168979	0.030223		200.679	0.445862	0.801544	0.99081	0.768205	0.959454	0.947178	0.989172	1.00858	0.877452	1.10185
	201.305	0.91905	0.875376	0.968108	1.06485	1.00634	0.954215		201.305	0.942305	0.697922	0.785364	0.472953	0.751595	0.19051	0.061429	0.127918	0.301026	0.316015	0.05614	0.501531	0.330078	0.222305	0.443078		201.305	0.394286	0.774894	0.487749	0.914137	0.919935	0.530057	0.044556	0.169488	0.196151	0.16853	0.030702		201.305	0.454542	0.803073	0.980679	0.772377	0.950236	0.949124	0.982622	1.01943	0.883052	1.10472
	201.93	0.919387	0.882847	0.922262	1.06148	1.01966	0.964377		201.93	0.948897	0.688538	0.770559	0.482643	0.751882	0.18652	0.061064	0.122283	0.311241	0.313297	0.058122	0.504836	0.334704	0.224738	0.451881		201.93	0.387645	0.767966	0.535068	0.907297	0.935996	0.530363	0.043419	0.168231	0.195402	0.159254	0.045155		201.93	0.476233	0.796254	0.96157	0.772545	0.955574	0.94362	0.977778	1.02364	0.879698	1.08647
	202.555	0.919474	0.88198	0.93831	1.06797	1.01883	0.947768		202.555	0.945487	0.696537	0.753528	0.488588	0.75383	0.183344	0.058576	0.1135	0.294093	0.317756	0.053616	0.493422	0.341283	0.222198	0.453893		202.555	0.402915	0.760898	0.563891	0.893391	0.957618	0.530701	0.041205	0.162875	0.194355	0.155693	0.039888		202.555	0.465214	0.814417	0.940363	0.775258	0.94998	0.947261	0.971051	1.01061	0.897213	1.07325
	203.18	0.912018	0.883365	0.891551	1.06542	1.00509	0.936231		203.18	0.922437	0.696751	0.745073	0.483174	0.768422	0.182609	0.058238	0.106866	0.27461	0.31584	0.045326	0.497867	0.326293	0.224491	0.463414		203.18	0.424653	0.79237	0.549219	0.882284	0.947121	0.539607	0.043479	0.15312	0.1966	0.154376	0.046561		203.18	0.424337	0.825485	0.948229	0.77936	0.954177	0.956871	0.978779	1.01323	0.907072	1.05648
	203.805	0.912729	0.861901	0.877868	1.0669	0.981792	0.955115		203.805	0.89072	0.759989	0.741728	0.470093	0.778417	0.181658	0.058813	0.120252	0.278816	0.313611	0.050342	0.496394	0.330919	0.222738	0.469662		203.805	0.405142	0.777153	0.559541	0.881691	0.930204	0.561037	0.044616	0.140612	0.197795	0.164401	0.03537		203.805	0.401057	0.809648	0.960542	0.759355	0.973056	0.952087	0.981793	1.01806	0.903679	1.04438
	204.43	0.926057	0.832733	0.852089	1.07998	0.965605	0.958371		204.43	0.846972	0.769641	0.721846	0.479606	0.775223	0.183442	0.056904	0.109015	0.301984	0.316084	0.049952	0.495883	0.321489	0.221813	0.454554		204.43	0.403368	0.79029	0.604712	0.868097	0.923319	0.545265	0.044796	0.133011	0.197346	0.153868	0.036208		204.43	0.411405	0.802522	0.944399	0.750575	0.942158	0.944045	0.990176	1.01401	0.918313	1.03752
	205.056	0.94713	0.831916	0.834947	1.08279	0.970127	0.967208		205.056	0.810556	0.749326	0.718812	0.492966	0.766985	0.180734	0.056542	0.098896	0.290121	0.317059	0.054578	0.50069	0.343236	0.220293	0.445632		205.056	0.416851	0.788135	0.570703	0.84054	0.902043	0.558403	0.050511	0.131634	0.205876	0.146955	0.034771		205.056	0.386331	0.790079	0.916766	0.746676	0.947756	0.955982	0.981357	1.01444	0.93551	1.05228
	205.681	0.957877	0.811353	0.807337	1.04928	0.961441	0.968125		205.681	0.785061	0.7457	0.726988	0.493776	0.763984	0.180435	0.056999	0.118137	0.291968	0.313994	0.057281	0.509041	0.340682	0.220737	0.444641		205.681	0.444578	0.790791	0.591977	0.825504	0.902444	0.577843	0.052127	0.132682	0.208567	0.160361	0.041474		205.681	0.351607	0.786441	0.917468	0.746234	0.952586	0.974442	0.963237	1.00232	0.954365	1.06476
	206.306	0.955883	0.793442	0.776847	1.04273	0.933197	0.970399		206.306	0.766761	0.789475	0.732469	0.493117	0.762771	0.174772	0.055767	0.118137	0.305772	0.317199	0.061246	0.506938	0.352246	0.219589	0.444009		206.306	0.449098	0.825424	0.573058	0.820925	0.901811	0.594957	0.049225	0.130707	0.208299	0.172899	0.043898		206.306	0.316605	0.766933	0.914749	0.747964	0.960087	0.97584	0.952977	0.996354	0.962136	1.07797
	206.931	0.949923	0.818725	0.767406	1.03387	0.901757	0.952677		206.931	0.740761	0.779239	0.72931	0.490487	0.757598	0.165321	0.056867	0.095038	0.290243	0.314098	0.059714	0.488496	0.325062	0.221322	0.445482		206.931	0.462742	0.819646	0.551264	0.859165	0.891488	0.605519	0.047579	0.130168	0.204977	0.157908	0.042911		206.931	0.297326	0.748801	0.887158	0.74949	0.961553	0.964959	0.951667	0.999622	0.949515	1.0928
	207.556	0.948389	0.852779	0.791154	1.06233	0.893142	0.944478		207.556	0.708631	0.787238	0.707848	0.469082	0.76207	0.161683	0.058969	0.096206	0.285436	0.317059	0.069025	0.49279	0.326714	0.220105	0.448034		207.556	0.46869	0.794884	0.538686	0.84899	0.89728	0.606303	0.047848	0.132801	0.202015	0.153688	0.042791		207.556	0.273701	0.723088	0.844289	0.748879	0.932176	0.968771	0.970399	1.01004	0.963753	1.10602
	208.182	0.920758	0.843723	0.738524	1.02457	0.910047	0.956244		208.182	0.674979	0.784892	0.697691	0.467614	0.758716	0.161709	0.059761	0.095834	0.286254	0.319881	0.066412	0.486422	0.319386	0.221861	0.451881		208.182	0.457887	0.801557	0.558337	0.833531	0.910818	0.640391	0.045993	0.134537	0.199622	0.171463	0.026094		208.182	0.261393	0.707951	0.841446	0.75427	0.933386	0.998449	0.972668	1.00426	0.97886	1.11343
	208.807	0.926756	0.865754	0.721873	1.01773	0.924367	0.952791		208.807	0.648701	0.799286	0.686295	0.454939	0.753032	0.161058	0.059937	0.101671	0.279086	0.313297	0.070708	0.457167	0.313589	0.220129	0.452149		208.807	0.429214	0.809093	0.538425	0.811654	0.935823	0.684873	0.044287	0.135734	0.204737	0.15698	0.024807		208.807	0.272431	0.687098	0.872703	0.753863	0.934847	0.98596	0.970572	0.997569	0.98229	1.11954
	209.432	0.938713	0.837636	0.737587	1.00033	0.912021	0.94114		209.432	0.634642	0.800726	0.670779	0.440542	0.751978	0.160329	0.060177	0.097051	0.27292	0.313715	0.066953	0.457286	0.314219	0.221274	0.451971		209.432	0.412597	0.780563	0.516415	0.797834	0.938405	0.711513	0.044766	0.136213	0.197168	0.159882	0.03121		209.432	0.29815	0.678538	0.885717	0.757084	0.931669	0.974402	0.988081	0.989525	0.981857	1.11593
	210.057	0.935882	0.836452	0.756448	0.979122	0.876417	0.959435		210.057	0.623485	0.775454	0.667094	0.429713	0.758236	0.160368	0.058891	0.097644	0.265848	0.31166	0.074522	0.465697	0.314009	0.22193	0.452601		210.057	0.406303	0.793339	0.537796	0.809111	0.919248	0.704034	0.044107	0.136781	0.19238	0.155723	0.037794		210.057	0.294442	0.708166	0.909025	0.736739	0.926774	0.965297	0.997379	0.992116	0.996017	1.11467
	210.682	0.931918	0.855414	0.76618	0.993368	0.842392	0.947096		210.682	0.623163	0.697549	0.671523	0.409775	0.750797	0.160323	0.057838	0.106088	0.262747	0.313855	0.062057	0.447704	0.294215	0.221205	0.450168		210.682	0.39358	0.815195	0.530512	0.818777	0.903992	0.706275	0.048566	0.130348	0.189386	0.150696	0.060177		210.682	0.27598	0.685785	0.905276	0.733925	0.940953	0.972198	0.994891	0.999189	0.99302	1.10453
	211.307	0.908826	0.839187	0.755466	1.01114	0.838911	0.947014		211.307	0.639852	0.714721	0.667125	0.412914	0.743709	0.156691	0.058282	0.100233	0.26786	0.31692	0.055629	0.458457	0.318514	0.221906	0.454915		211.307	0.390966	0.830698	0.530197	0.810327	0.889366	0.721541	0.048895	0.127116	0.187502	0.144202	0.065832		211.307	0.274684	0.673586	0.900254	0.72477	0.952777	0.96098	0.999431	1.00156	0.97444	1.07764
	211.933	0.917479	0.846041	0.750577	0.989082	0.851436	0.935183		211.933	0.655387	0.735515	0.650866	0.409397	0.742655	0.157107	0.057656	0.103364	0.262225	0.310266	0.058122	0.463865	0.321249	0.221426	0.456024		211.933	0.391606	0.858657	0.504574	0.794698	0.859028	0.743137	0.058381	0.125141	0.185229	0.154287	0.045963		211.933	0.267181	0.684256	0.88094	0.738672	0.960469	0.942561	0.998646	1.00445	0.948568	1.06185
	212.558	0.91915	0.8603	0.784771	0.992643	0.859692	0.930683		212.558	0.658381	0.752578	0.632441	0.394064	0.741026	0.158858	0.057777	0.096832	0.257818	0.31375	0.066382	0.44485	0.330439	0.223427	0.457947		212.558	0.365107	0.862136	0.539472	0.782487	0.841938	0.782773	0.0626	0.119306	0.182444	0.171194	0.054012		212.558	0.282586	0.680801	0.837616	0.72572	0.935103	0.940868	0.996943	0.995518	0.920562	1.05901
	213.183	0.916569	0.88218	0.773322	0.983817	0.870135	0.97251		213.183	0.670183	0.756469	0.61516	0.375747	0.757438	0.157557	0.057571	0.104058	0.268731	0.317373	0.065812	0.431875	0.326535	0.225662	0.453532		213.183	0.356225	0.872185	0.515628	0.795658	0.827024	0.817368	0.051768	0.11392	0.182774	0.163773	0.040936		213.183	0.286387	0.689271	0.815091	0.717344	0.940632	0.943664	0.989957	1.00307	0.918117	1.03987
	213.808	0.9288	0.926625	0.818921	0.963708	0.885245	0.969254		213.808	0.686825	0.764094	0.599738	0.362767	0.767624	0.157251	0.058302	0.099116	0.264027	0.316851	0.060075	0.441427	0.333414	0.223322	0.453563		213.808	0.374376	0.867987	0.530457	0.795942	0.795594	0.837171	0.051648	0.109401	0.195402	0.156411	0.033365		213.808	0.274066	0.675327	0.788118	0.718429	0.913805	0.947091	0.994149	1.02019	0.919064	1.03323
	214.433	0.960022	0.887283	0.834165	0.933103	0.894326	0.944903		214.433	0.701208	0.747513	0.593698	0.357909	0.772477	0.153104	0.059368	0.082904	0.247593	0.310858	0.059534	0.451218	0.32209	0.222959	0.450888		214.433	0.392406	0.877641	0.526894	0.800744	0.780912	0.827899	0.046561	0.10578	0.188251	0.166017	0.028158		214.433	0.289351	0.67921	0.796437	0.716327	0.918002	0.972285	0.992096	1.02702	0.91788	1.03894
	215.058	0.975221	0.867921	0.815484	0.934175	0.907246	0.955851		215.058	0.722138	0.664543	0.592831	0.353431	0.799811	0.154498	0.058664	0.081042	0.26455	0.310127	0.063499	0.441548	0.324882	0.221649	0.444701		215.058	0.414944	0.867698	0.508712	0.81615	0.768526	0.825631	0.0509	0.107965	0.184031	0.19202	0.032228		215.058	0.279402	0.675634	0.804261	0.715547	0.922767	0.967119	0.982056	1.02637	0.913619	1.04052
	215.684	0.962765	0.847242	0.827448	0.918382	0.902616	0.940371		215.684	0.743203	0.688005	0.590355	0.359983	0.81038	0.154484	0.057334	0.08216	0.281516	0.313959	0.052926	0.428931	0.336657	0.220865	0.450408		215.684	0.419132	0.790145	0.517619	0.825588	0.754587	0.820616	0.055179	0.108533	0.184929	0.202584	0.04333		215.684	0.297293	0.677804	0.795159	0.73145	0.903567	0.955433	0.996986	1.03328	0.920917	1.05429
	216.309	0.970833	0.806366	0.850548	0.921567	0.894866	0.947718		216.309	0.765008	0.732901	0.583076	0.375821	0.80112	0.154237	0.056515	0.085545	0.29688	0.311346	0.060165	0.414605	0.3557	0.22145	0.458488		216.309	0.429495	0.806977	0.534075	0.817675	0.742601	0.81619	0.054132	0.106588	0.182594	0.187442	0.038482		216.309	0.315455	0.660895	0.785975	0.718632	0.882841	0.942012	0.99703	1.02494	0.942886	1.06368
	216.934	0.970758	0.815823	0.868695	0.932504	0.900321	0.960204		216.934	0.775196	0.760417	0.573941	0.379515	0.795469	0.152102	0.057436	0.081516	0.299501	0.311172	0.071158	0.397873	0.35528	0.225171	0.446925		216.934	0.450392	0.757668	0.489902	0.825446	0.734746	0.828879	0.048836	0.10216	0.186934	0.19211	0.045035		216.934	0.333824	0.692328	0.769835	0.722839	0.901343	0.955982	0.995373	1.02143	0.96261	1.06806
	217.559	0.978625	0.821092	0.851262	0.940037	0.904698	0.975358		217.559	0.777133	0.724902	0.561925	0.379819	0.803068	0.152675	0.056464	0.079096	0.275271	0.3126	0.075574	0.425867	0.36303	0.224878	0.450619		217.559	0.435082	0.798363	0.499958	0.837855	0.710656	0.849553	0.048117	0.095397	0.190674	0.199172	0.047728		217.559	0.345321	0.693398	0.758878	0.715108	0.869747	0.960175	0.995938	1.02127	0.979452	1.07844
	218.184	0.958638	0.819192	0.856441	0.936128	0.925228	0.982394		218.184	0.779622	0.714238	0.555266	0.363475	0.817725	0.151744	0.054525	0.088049	0.292516	0.317059	0.07227	0.433857	0.359936	0.223253	0.464195		218.184	0.438096	0.772884	0.509917	0.848142	0.679859	0.861905	0.049195	0.088215	0.183641	0.190345	0.05479		218.184	0.351773	0.649797	0.781529	0.710259	0.833185	0.942393	0.989435	1.01117	0.961031	1.08894
	218.809	0.942716	0.817907	0.854522	0.934269	0.94748	0.999069		218.809	0.777732	0.72901	0.544583	0.374683	0.831614	0.151517	0.054241	0.068858	0.291959	0.311381	0.075243	0.435299	0.338819	0.224527	0.462123		218.809	0.44103	0.756699	0.493883	0.843395	0.657778	0.862353	0.043479	0.079986	0.182294	0.191602	0.049434		218.809	0.362765	0.634172	0.787253	0.697068	0.840943	0.932653	0.999608	1.00167	0.943675	1.08023
	219.435	0.907579	0.806166	0.82296	0.940699	0.963847	0.992508		219.435	0.795158	0.789634	0.537553	0.365449	0.827304	0.151556	0.053987	0.058417	0.288492	0.309987	0.085126	0.438423	0.345457	0.222797	0.465005		219.435	0.447765	0.738683	0.49755	0.846842	0.665346	0.870896	0.048536	0.076096	0.182715	0.193726	0.038572		219.435	0.355309	0.653313	0.775022	0.697272	0.834204	0.911652	1.01122	1.00969	0.932947	1.07489
	220.06	0.894873	0.81574	0.856776	0.935814	0.986781	0.98601		220.06	0.784738	0.804247	0.537181	0.369091	0.811976	0.150749	0.054193	0.0639	0.288406	0.309256	0.085065	0.424336	0.365223	0.22145	0.473718		220.06	0.444017	0.776294	0.492885	0.876661	0.659786	0.86731	0.04695	0.080435	0.1805	0.169877	0.033036		220.06	0.355096	0.639064	0.780706	0.713683	0.837699	0.918894	1.01454	1.01063	0.955825	1.07748
	220.685	0.885522	0.839104	0.911102	0.93534	0.995358	0.973754		220.685	0.76524	0.746287	0.537057	0.372963	0.812072	0.151862	0.054813	0.069316	0.305824	0.303717	0.08059	0.434159	0.329417	0.223686	0.481948		220.685	0.445844	0.774463	0.473185	0.898677	0.64321	0.875294	0.04297	0.083457	0.190615	0.162785	0.01951		220.685	0.357323	0.646709	0.785194	0.714835	0.84266	0.910385	1.00205	1.01368	0.959651	1.08091
	221.31	0.889574	0.82838	0.925142	0.974361	0.997872	0.961218		221.31	0.75957	0.717331	0.546688	0.38622	0.810635	0.15688	0.054467	0.070636	0.297533	0.300372	0.085035	0.437433	0.331161	0.223534	0.489577		221.31	0.449658	0.756302	0.462077	0.888305	0.614936	0.873333	0.041265	0.087257	0.183672	0.175862	0.021335		221.31	0.376734	0.677744	0.776258	0.735044	0.842534	0.890146	0.986421	1.02597	0.989233	1.0856
	221.935	0.899599	0.826746	0.934651	0.947224	1.00433	0.96153		221.935	0.766115	0.691686	0.552479	0.375771	0.814596	0.156535	0.054271	0.086187	0.279287	0.300094	0.075333	0.434159	0.316442	0.228808	0.49264		221.935	0.445671	0.773528	0.458616	0.861992	0.58402	0.87112	0.04306	0.094709	0.195371	0.156621	0.022682		221.935	0.390916	0.686212	0.791165	0.739283	0.875149	0.869696	0.987951	1.02213	0.992229	1.11093
	222.56	0.903452	0.812554	0.938355	0.9314	0.997261	0.963804		222.56	0.778516	0.706882	0.538079	0.393254	0.821301	0.155005	0.054653	0.10592	0.290261	0.305145	0.073711	0.425177	0.318034	0.229756	0.486061		222.56	0.443817	0.74988	0.44651	0.841614	0.594862	0.889692	0.040636	0.099317	0.204469	0.166376	0.035998		222.56	0.387766	0.695844	0.774157	0.748403	0.853534	0.864192	0.989784	1.0237	0.977281	1.12192
	223.186	0.892891	0.828164	0.939472	0.918415	0.988755	0.941074		223.186	0.785384	0.743086	0.529811	0.383489	0.838	0.151848	0.054183	0.101756	0.281168	0.30835	0.073651	0.439264	0.307191	0.23687	0.500419		223.186	0.42552	0.785946	0.455471	0.821745	0.604785	0.888263	0.04692	0.100005	0.211202	0.159793	0.044497		223.186	0.369232	0.690003	0.751548	0.756134	0.846601	0.865801	0.99332	1.02362	0.983199	1.11164
	223.811	0.880335	0.793392	0.874743	0.900858	0.989329	0.929832		223.811	0.790271	0.750392	0.52055	0.382578	0.833914	0.149844	0.054071	0.100622	0.298334	0.300233	0.068185	0.430583	0.314851	0.239583	0.483899		223.811	0.431508	0.783471	0.449759	0.812021	0.606333	0.89549	0.049554	0.104883	0.20818	0.157339	0.036148		223.811	0.358844	0.698015	0.749984	0.759424	0.836875	0.859408	0.976597	1.01495	0.994597	1.10003
	224.436	0.885809	0.805883	0.886349	0.885161	0.985703	0.959811		224.436	0.7775	0.749485	0.512591	0.378377	0.842055	0.149655	0.053201	0.088336	0.288614	0.305807	0.061246	0.426078	0.331071	0.243653	0.478042		224.436	0.452046	0.74927	0.41811	0.816912	0.488932	0.894874	0.051978	0.111885	0.218264	0.155873	0.037524		224.436	0.37801	0.739017	0.784658	0.746946	0.846792	0.847	0.964285	1.01174	0.993494	1.09617
	225.061	0.884724	0.802614	0.882913	0.891844	0.984196	0.963297		225.061	0.767175	0.815229	0.516898	0.374937	0.849656	0.151484	0.052267	0.090705	0.282065	0.303786	0.058663	0.424997	0.308243	0.247609	0.46822		225.061	0.447591	0.784941	0.454527	0.817817	0.478549	0.917506	0.052905	0.113561	0.227361	0.137499	0.043389		225.061	0.366101	0.733635	0.783259	0.746981	0.841961	0.847127	0.974721	1.01935	0.972509	1.09206
	225.686	0.920023	0.821894	0.935588	0.867321	0.979423	0.934004		225.686	0.759523	0.904436	0.530368	0.364488	0.830433	0.150807	0.051729	0.090231	0.307462	0.306469	0.069056	0.416225	0.311966	0.247082	0.457647		225.686	0.441176	0.773601	0.426756	0.812021	0.50298	0.922297	0.050631	0.110658	0.234632	0.14929	0.053833		225.686	0.34954	0.733391	0.77387	0.737995	0.850924	0.834427	0.975682	1.01922	0.988918	1.09394
	226.311	0.937391	0.810636	0.905768	0.887432	0.979099	0.928195		226.311	0.752423	0.914889	0.538792	0.366308	0.827718	0.147956	0.051462	0.090147	0.286933	0.30842	0.087348	0.416826	0.310225	0.24803	0.466417		226.311	0.453353	0.781747	0.393588	0.814509	0.5308	0.909889	0.0588	0.1059	0.236787	0.148781	0.055778		226.311	0.351886	0.741128	0.785318	0.754168	0.853088	0.826085	0.967429	1.01263	1.02757	1.102
	226.937	0.929038	0.807117	0.928713	0.911827	0.975977	0.938145		226.937	0.739884	0.897239	0.542322	0.358364	0.818109	0.145698	0.051665	0.112451	0.275864	0.311834	0.085696	0.414543	0.317763	0.247794	0.452722		226.937	0.455887	0.816273	0.433568	0.826776	0.565208	0.918263	0.061463	0.103596	0.23897	0.158715	0.058052		226.937	0.345221	0.729202	0.801748	0.742504	0.837638	0.832732	0.957126	1.00783	1.04512	1.11899
	227.562	0.877467	0.798963	0.929561	0.901268	0.971491	0.959992		227.562	0.722091	0.934777	0.543314	0.373672	0.800066	0.145913	0.051591	0.084123	0.271797	0.31382	0.08092	0.413131	0.329149	0.243432	0.440585		227.562	0.481946	0.798506	0.417063	0.838957	0.605987	0.92661	0.053085	0.103686	0.228768	0.132951	0.068196		227.562	0.382556	0.698993	0.787829	0.772952	0.837508	0.821217	0.954155	0.999756	1.03921	1.12556
	228.187	0.83364	0.798462	0.970071	0.906911	0.96722	0.95662		228.187	0.706878	0.959466	0.55279	0.363273	0.801886	0.149401	0.052068	0.075712	0.25679	0.308489	0.090262	0.414393	0.318153	0.242075	0.430162		228.187	0.489468	0.786699	0.394423	0.834859	0.641143	0.915125	0.052576	0.103237	0.234004	0.176041	0.069064		228.187	0.379413	0.69511	0.779263	0.757796	0.818629	0.810674	0.94512	0.998351	1.05759	1.13569
	228.812	0.826371	0.794309	0.943131	0.933732	0.966432	0.963722		228.812	0.700471	0.935684	0.559664	0.369926	0.807986	0.154973	0.052304	0.081296	0.260535	0.315213	0.08852	0.399555	0.334766	0.240331	0.421091		228.812	0.495923	0.802741	0.427857	0.820246	0.674754	0.885798	0.056047	0.107127	0.232327	0.158267	0.048417		228.812	0.353142	0.692328	0.760319	0.768001	0.812524	0.823588	0.939488	1.00262	1.07948	1.1356
	229.437	0.814339	0.82331	0.94831	0.931999	0.959683	0.973803		229.437	0.709828	0.968741	0.548483	0.382906	0.815233	0.154947	0.051076	0.102365	0.265979	0.309012	0.083654	0.408116	0.342694	0.239863	0.425116		229.437	0.490321	0.802526	0.400607	0.817561	0.686339	0.891485	0.055149	0.109311	0.220238	0.144741	0.043449		229.437	0.358678	0.70679	0.754803	0.788719	0.797075	0.826383	0.942542	1.00899	1.07348	1.1377
	230.062	0.825211	0.834451	0.938289	0.945081	0.964817	0.984947		230.062	0.724718	1.0378	0.546225	0.387917	0.828868	0.153078	0.050568	0.108762	0.25375	0.306051	0.081611	0.409587	0.340473	0.240367	0.436741		230.062	0.468743	0.776689	0.400921	0.824119	0.700506	0.915574	0.052576	0.111406	0.224726	0.151175	0.046501		230.062	0.359389	0.709267	0.770944	0.767629	0.780928	0.82871	0.940536	1.01595	1.06733	1.13829
	230.688	0.834749	0.811437	0.956635	0.984479	0.977592	0.941647		230.688	0.739056	1.05912	0.549017	0.381237	0.830464	0.152311	0.051012	0.130999	0.25632	0.312147	0.085155	0.416645	0.333863	0.236086	0.431065		230.688	0.472144	0.774032	0.380066	0.830591	0.719486	0.928152	0.050062	0.114099	0.221645	0.12571	0.048387		230.688	0.375379	0.724126	0.752621	0.772545	0.80903	0.825831	0.923114	1.01174	1.07869	1.13051
	231.313	0.841358	0.823277	0.966076	1.03343	0.981002	0.94276		231.313	0.769663	1.05358	0.562339	0.375366	0.835703	0.153215	0.051506	0.12291	0.25038	0.308489	0.084254	0.399795	0.338429	0.231745	0.43638		231.313	0.460154	0.780599	0.396837	0.832683	0.745183	0.924258	0.056317	0.11787	0.214493	0.119186	0.049045		231.313	0.388856	0.718012	0.724864	0.747827	0.827848	0.829643	0.901064	0.999027	1.09123	1.11868
	231.938	0.840959	0.839154	0.9511	1.03768	0.973716	0.944069		231.938	0.810509	1.00415	0.579174	0.361678	0.836978	0.156391	0.050893	0.119152	0.268095	0.309778	0.080139	0.398203	0.342996	0.231557	0.436831		231.938	0.47109	0.79036	0.378129	0.845485	0.768813	0.915183	0.052845	0.119545	0.213326	0.12556	0.050751		231.938	0.386118	0.712386	0.734913	0.758814	0.80057	0.82202	0.877794	0.991387	1.10295	1.10355
	232.563	0.850124	0.847726	0.939338	1.04509	0.953509	0.94361		232.563	0.833834	0.942453	0.593361	0.37147	0.825452	0.159574	0.051059	0.122689	0.272963	0.309987	0.081851	0.398774	0.353148	0.231289	0.43551		232.563	0.449245	0.798867	0.377446	0.835905	0.638046	0.88675	0.050781	0.118827	0.211143	0.122268	0.062331		232.563	0.39701	0.703793	0.737753	0.757965	0.779718	0.813088	0.871114	0.992602	1.12732	1.09095
	233.188	0.85854	0.834184	0.933267	1.03226	0.955557	0.9388		233.188	0.849878	0.960158	0.604594	0.369269	0.826474	0.158989	0.049705	0.111131	0.258462	0.312008	0.083353	0.396431	0.368136	0.22613	0.439894		233.188	0.435402	0.777332	0.391646	0.820953	0.656571	0.855967	0.050481	0.119396	0.201057	0.110778	0.060925		233.188	0.427999	0.674685	0.743106	0.755424	0.760137	0.802459	0.859108	1.00877	1.13829	1.08007
	233.813	0.84662	0.841939	0.928803	1.0004	0.970092	0.926281		233.813	0.859282	0.920593	0.622264	0.364967	0.821491	0.157199	0.048402	0.10751	0.252549	0.317513	0.085696	0.410969	0.358373	0.226375	0.450258		233.813	0.446444	0.756699	0.389287	0.815132	0.667527	0.849608	0.05087	0.119844	0.207251	0.113441	0.067867		233.813	0.445922	0.666521	0.735242	0.754677	0.745958	0.795518	0.854567	1.02848	1.12938	1.07066
	234.439	0.846794	0.843456	0.968756	0.989648	0.970701	0.942564		234.439	0.862507	0.924752	0.633217	0.373621	0.829953	0.155975	0.0485	0.128274	0.265961	0.309674	0.079629	0.414514	0.397483	0.226634	0.457257		234.439	0.427853	0.756699	0.372993	0.814397	0.645733	0.843193	0.052337	0.125919	0.20019	0.125739	0.069513		234.439	0.429434	0.670099	0.721034	0.740742	0.734897	0.797718	0.859544	1.02888	1.09462	1.06494
	235.064	0.855959	0.811737	0.979357	0.999325	0.979099	0.936869		235.064	0.859373	0.945336	0.641775	0.382704	0.843813	0.155428	0.048822	0.13479	0.252914	0.306782	0.07272	0.41971	0.405262	0.227815	0.447404		235.064	0.419759	0.717543	0.395682	0.819539	0.647222	0.824903	0.05488	0.127984	0.202164	0.112274	0.082201		235.064	0.449498	0.639035	0.715638	0.733619	0.748885	0.80483	0.852122	1.02067	1.06003	1.07273
	235.689	0.854986	0.813404	0.989646	0.978523	0.987213	0.931517		235.689	0.838489	0.893026	0.643223	0.380148	0.835158	0.152122	0.049658	0.12203	0.228885	0.30835	0.08095	0.426047	0.385197	0.227347	0.446083		235.689	0.439203	0.720309	0.415387	0.82118	0.651125	0.826667	0.055568	0.127026	0.203811	0.114518	0.076994		235.689	0.466497	0.611639	0.719882	0.743894	0.747358	0.803646	0.845223	1.02148	1.03921	1.0701
	236.314	0.851345	0.820425	0.989848	0.931433	0.985703	0.908313		236.314	0.820421	0.830588	0.641106	0.379187	0.825421	0.150801	0.050159	0.12829	0.228319	0.309256	0.084074	0.419109	0.420552	0.226211	0.444161		236.314	0.455379	0.723752	0.418424	0.821576	0.666667	0.836723	0.053743	0.131216	0.20803	0.112603	0.089651		236.314	0.480453	0.632919	0.725687	0.748438	0.726632	0.791536	0.836274	1.02823	1.01006	1.07087
	236.939	0.848964	0.815056	0.971992	0.925255	0.970775	0.916463		236.939	0.790039	0.764786	0.633273	0.381059	0.820151	0.151068	0.05068	0.128358	0.237142	0.313715	0.090262	0.423374	0.409496	0.226282	0.436891		236.939	0.429801	0.740046	0.374929	0.816799	0.685824	0.83154	0.05482	0.134657	0.209347	0.111735	0.092315		236.939	0.508929	0.640563	0.710493	0.745487	0.70546	0.797166	0.83649	1.03873	1.02619	1.06065
	237.564	0.872742	0.776498	0.974068	0.932126	0.964564	0.884159		237.564	0.756802	0.716853	0.619421	0.394291	0.809996	0.152597	0.051316	0.103346	0.24316	0.313053	0.091974	0.438333	0.420882	0.227708	0.440766		237.564	0.448432	0.710581	0.414861	0.812956	0.696603	0.817871	0.054731	0.140911	0.209256	0.106499	0.081901		237.564	0.524101	0.647993	0.688379	0.738809	0.712896	0.791579	0.848978	1.04799	1.0355	1.05163
	238.19	0.871819	0.781619	1.00054	0.918226	0.980214	0.88884		238.19	0.7279	0.685072	0.608745	0.398998	0.802494	0.156561	0.052139	0.098777	0.231864	0.313436	0.090502	0.434339	0.430823	0.226328	0.437673		238.19	0.430068	0.701179	0.425655	0.819144	0.703543	0.802521	0.056496	0.146387	0.214552	0.104553	0.078939		238.19	0.556858	0.651082	0.690025	0.716835	0.726567	0.777522	0.85151	1.045	1.05127	1.0458
	238.815	0.903153	0.778483	0.955854	0.918288	1.00013	0.871592		238.815	0.700841	0.70075	0.600804	0.403248	0.805175	0.155363	0.053144	0.097373	0.242141	0.3095	0.090532	0.428931	0.417368	0.224503	0.433676		238.815	0.432028	0.702651	0.391858	0.817336	0.699645	0.789889	0.06278	0.15306	0.208539	0.106139	0.074989		238.815	0.572714	0.66478	0.703902	0.711105	0.724659	0.774092	0.832518	1.03463	1.04209	1.03079
	239.44	0.915933	0.765191	0.947126	0.880686	0.98915	0.873915		239.44	0.683459	0.748419	0.596149	0.362893	0.817884	0.155207	0.053005	0.110421	0.251738	0.309639	0.088039	0.423224	0.41139	0.221742	0.434669		239.44	0.431895	0.72142	0.409621	0.815385	0.699413	0.773585	0.065922	0.159942	0.207551	0.107366	0.076545		239.44	0.540184	0.644048	0.696038	0.717413	0.682253	0.761179	0.836317	1.02424	1.01112	1.01615
	240.065	0.923801	0.741844	0.973219	0.895279	0.961335	0.866224		240.065	0.686825	0.791821	0.597207	0.365878	0.819066	0.155252	0.054149	0.117578	0.255371	0.311137	0.085216	0.436261	0.397182	0.221873	0.438093		240.065	0.408396	0.747403	0.378444	0.820727	0.702915	0.7665	0.064815	0.161648	0.217366	0.116403	0.08247		240.065	0.502643	0.657992	0.675406	0.703104	0.650657	0.741702	0.866746	1.02967	1.02201	1.02004
	240.69	0.915484	0.770811	0.923914	0.91687	0.935242	0.850466		240.69	0.69849	0.818268	0.5981	0.349636	0.824015	0.157205	0.053753	0.117291	0.254499	0.315736	0.087588	0.441427	0.412951	0.224807	0.431785		240.69	0.402301	0.707855	0.372836	0.820304	0.707446	0.761933	0.066311	0.161857	0.222003	0.098718	0.086659		240.69	0.495705	0.657654	0.659923	0.725516	0.628465	0.748055	0.87976	1.03506	1.04059	1.0185
	241.316	0.881283	0.796511	0.878605	0.933702	0.919808	0.833545		241.316	0.72836	0.816085	0.594754	0.323979	0.812041	0.157329	0.054153	0.115261	0.264193	0.311068	0.088189	0.422773	0.39454	0.225147	0.428692		241.316	0.39298	0.717112	0.384362	0.814962	0.714327	0.755938	0.062959	0.163144	0.222842	0.098988	0.091447		241.316	0.498901	0.684807	0.65601	0.702967	0.62961	0.754743	0.876178	1.02656	1.04272	1.02526
	241.941	0.88652	0.817574	0.895903	0.941393	0.910442	0.836474		241.941	0.758278	0.760309	0.589013	0.305687	0.807889	0.15591	0.054038	0.115565	0.268304	0.30957	0.08846	0.410549	0.397602	0.227359	0.422683		241.941	0.387712	0.721241	0.365183	0.813465	0.709163	0.74972	0.056406	0.163144	0.220447	0.112394	0.081752		241.941	0.476319	0.68132	0.664082	0.685506	0.618674	0.748182	0.88491	1.02667	1.05242	1.04614
	242.566	0.903676	0.808968	0.892622	0.964685	0.914031	0.825657		242.566	0.776256	0.764627	0.598796	0.291746	0.826506	0.156125	0.051838	0.138597	0.276857	0.30828	0.093956	0.418299	0.397512	0.229744	0.423645		242.566	0.3919	0.710654	0.352555	0.794896	0.693165	0.73678	0.05479	0.168321	0.213177	0.115535	0.072745		242.566	0.484693	0.666919	0.686607	0.69822	0.598139	0.732558	0.876833	1.03034	1.05025	1.0504
	243.191	0.907716	0.827063	0.89327	0.970957	0.922393	0.833021		243.191	0.775149	0.77657	0.607045	0.300552	0.850549	0.154849	0.050839	0.127851	0.272815	0.306922	0.085816	0.415776	0.390814	0.230576	0.422925		243.191	0.408036	0.762404	0.359579	0.78065	0.692705	0.706246	0.054641	0.174126	0.222334	0.09824	0.085163		243.191	0.480519	0.651417	0.692125	0.67401	0.600494	0.715833	0.857318	1.0268	1.0211	1.05238
	243.816	0.919349	0.831649	0.894228	0.958318	0.914603	0.843969		243.816	0.766529	0.788249	0.605318	0.30766	0.848953	0.156821	0.05048	0.115362	0.268984	0.309674	0.098252	0.416496	0.369637	0.228891	0.429894		243.816	0.391486	0.729675	0.342651	0.77757	0.703429	0.698963	0.057424	0.171882	0.222094	0.10195	0.086809		243.816	0.496442	0.629678	0.680389	0.689201	0.588283	0.724597	0.85151	1.02192	1.01239	1.05534
	244.441	0.919823	0.818024	0.894451	0.942779	0.897736	0.865896		244.441	0.764961	0.786331	0.615351	0.295719	0.841098	0.159952	0.049736	0.120675	0.252653	0.307479	0.102967	0.426078	0.369818	0.231008	0.441246		244.441	0.400221	0.760215	0.337987	0.784267	0.706412	0.685659	0.06284	0.170086	0.223591	0.121789	0.079926		244.441	0.506072	0.616499	0.676971	0.673266	0.614607	0.725275	0.848892	1.01717	1.04193	1.05463
	245.067	0.91021	0.839805	0.920031	0.953023	0.892423	0.873883		245.067	0.782343	0.792996	0.618669	0.288306	0.828261	0.160271	0.047671	0.113264	0.25544	0.309256	0.09696	0.413433	0.372672	0.231384	0.43566		245.067	0.418999	0.753863	0.352555	0.784014	0.719204	0.665574	0.063528	0.177537	0.227839	0.12559	0.089113		245.067	0.518858	0.619923	0.680883	0.650853	0.602718	0.700549	0.850332	1.01557	1.0641	1.06192
	245.692	0.917915	0.812887	0.903669	0.964906	0.896336	0.857764		245.692	0.827888	0.801418	0.608495	0.275452	0.818779	0.158644	0.046581	0.112028	0.244954	0.306678	0.102127	0.404331	0.372581	0.228644	0.43566		245.692	0.419692	0.761183	0.399245	0.78198	0.728034	0.663026	0.057932	0.184779	0.23107	0.123974	0.084564		245.692	0.493405	0.615765	0.683517	0.644716	0.600494	0.696483	0.841773	1.01414	1.07139	1.07862
	246.317	0.933426	0.823577	0.9307	0.970011	0.905272	0.879791		246.317	0.854301	0.814218	0.600692	0.280968	0.796968	0.157635	0.045938	0.1113	0.236515	0.300407	0.108344	0.422773	0.397393	0.226271	0.438844		246.317	0.419919	0.78372	0.383418	0.784693	0.753271	0.681989	0.055778	0.183941	0.237055	0.129301	0.08627		246.317	0.484002	0.618549	0.684714	0.662041	0.609647	0.711048	0.814487	1.01498	1.07021	1.08548
	246.942	0.925721	0.842023	0.920901	0.975087	0.933519	0.873146		246.942	0.860341	0.86114	0.593418	0.284283	0.784866	0.159483	0.045129	0.126767	0.241784	0.302044	0.108134	0.419019	0.385316	0.225263	0.437012		246.942	0.37691	0.758636	0.390285	0.786332	0.763594	0.68042	0.05497	0.184121	0.23921	0.117062	0.085791		246.942	0.485298	0.601671	0.661611	0.648987	0.608949	0.698941	0.801563	1.02669	1.07585	1.08301
	247.567	0.90703	0.844207	0.948065	0.94924	0.958176	0.866912		247.567	0.86615	0.898305	0.580985	0.295643	0.795819	0.163213	0.045268	0.129052	0.227125	0.302915	0.100745	0.424695	0.379251	0.222749	0.439205		247.567	0.352478	0.776722	0.410722	0.801621	0.753845	0.683558	0.051678	0.185288	0.237236	0.120682	0.084086		247.567	0.508949	0.605095	0.652098	0.649563	0.599284	0.704742	0.793835	1.04427	1.0839	1.07983
	248.192	0.921494	0.856465	0.99112	0.928691	0.945901	0.85783		248.192	0.880485	0.945387	0.585697	0.283473	0.804984	0.166096	0.044507	0.131845	0.22332	0.305354	0.092184	0.433377	0.393397	0.221673	0.447944		248.192	0.336207	0.763624	0.396414	0.811824	0.767205	0.678403	0.051379	0.186724	0.238103	0.113171	0.07436		248.192	0.524234	0.614085	0.648967	0.641256	0.572262	0.702495	0.788596	1.04843	1.07514	1.07665
	248.818	0.943613	0.827413	0.958667	0.947665	0.905596	0.844542		248.818	0.890996	0.994285	0.586309	0.276111	0.791125	0.168368	0.044138	0.121674	0.240982	0.304169	0.103268	0.425296	0.399886	0.218865	0.441728		248.818	0.325791	0.743204	0.370004	0.797778	0.7695	0.664622	0.051529	0.186036	0.2314	0.110538	0.093721		248.818	0.496662	0.640684	0.660788	0.652955	0.563681	0.711175	0.788333	1.05285	1.10295	1.06809
	249.443	0.961955	0.834351	0.962126	0.968909	0.879108	0.839681		249.443	0.889153	0.954506	0.586839	0.272695	0.783622	0.168797	0.043999	0.119998	0.253594	0.303682	0.096389	0.41091	0.392767	0.21848	0.441217		249.443	0.330259	0.735775	0.369533	0.772765	0.748166	0.665489	0.051229	0.185647	0.23131	0.112154	0.087018		249.443	0.482659	0.657809	0.685537	0.632441	0.565081	0.707788	0.778642	1.06538	1.11632	1.06794
	250.068	0.970658	0.812187	0.97101	0.966766	0.870604	0.856193		250.068	0.881316	0.909342	0.589543	0.283473	0.777108	0.165048	0.044175	0.115548	0.232247	0.300756	0.102787	0.410459	0.395051	0.217636	0.44485		250.068	0.327992	0.717327	0.367173	0.775027	0.752984	0.663332	0.05491	0.18433	0.232657	0.091178	0.090819		250.068	0.46659	0.670068	0.673263	0.620911	0.553825	0.693986	0.763273	1.07529	1.10547	1.07992
	250.693	0.983551	0.802732	1.02074	0.955923	0.861736	0.857813		250.693	0.862739	0.891532	0.590183	0.302904	0.796457	0.162093	0.043874	0.126683	0.228328	0.305912	0.081731	0.415686	0.346299	0.215496	0.458488		250.693	0.335287	0.730106	0.368903	0.787152	0.752123	0.669663	0.05892	0.18448	0.225805	0.085642	0.095068		250.693	0.459871	0.658297	0.660004	0.614742	0.538948	0.69115	0.745152	1.07769	1.06508	1.09996
	251.318	0.998625	0.783853	1.0371	0.945837	0.859441	0.851218		251.318	0.842825	0.910034	0.59113	0.316921	0.81517	0.162438	0.04277	0.112265	0.225053	0.308072	0.08062	0.417938	0.352638	0.214244	0.459028		251.318	0.33486	0.755907	0.345428	0.78814	0.743348	0.689469	0.060296	0.185288	0.228437	0.095666	0.081123		251.318	0.470478	0.665818	0.653126	0.607959	0.549502	0.678491	0.746157	1.069	1.05226	1.09675
	251.943	1.00046	0.781017	0.978934	0.961282	0.866762	0.837701		251.943	0.840978	0.947573	0.600385	0.339743	0.807986	0.164072	0.041921	0.124957	0.234477	0.308385	0.088249	0.425087	0.364142	0.216772	0.455093		251.943	0.327005	0.744282	0.348102	0.780508	0.744609	0.713697	0.05865	0.185018	0.238283	0.100304	0.086539		251.943	0.486381	0.671536	0.658479	0.608637	0.544416	0.664307	0.731183	1.05758	1.05712	1.08746
	252.569	1.0076	0.760155	0.981902	0.951699	0.868556	0.838405		252.569	0.835677	0.908809	0.616885	0.344195	0.805558	0.164768	0.041051	0.152439	0.219566	0.306539	0.097831	0.408567	0.350984	0.217368	0.465937		252.569	0.332287	0.746504	0.341865	0.795516	0.737783	0.71126	0.053863	0.186934	0.233465	0.104075	0.086839		252.569	0.465108	0.683307	0.647197	0.602298	0.513773	0.656644	0.714241	1.04956	1.03447	1.07847
	253.194	1.00887	0.749015	0.992302	0.936318	0.873474	0.813646		253.194	0.820189	0.880389	0.630626	0.3404	0.798981	0.164553	0.040256	0.164962	0.225845	0.304971	0.109726	0.397362	0.360597	0.219228	0.471615		253.194	0.327605	0.733586	0.353288	0.802583	0.753845	0.686387	0.058381	0.191482	0.234004	0.120712	0.083517		253.194	0.425507	0.693734	0.641802	0.612843	0.52846	0.661937	0.723499	1.04591	1.0112	1.07205
	253.819	1.02296	0.756219	0.993754	0.93679	0.877387	0.813908		253.819	0.796493	0.843065	0.638541	0.334759	0.78921	0.167561	0.039924	0.160647	0.232525	0.305702	0.098131	0.393278	0.361379	0.218948	0.48531		253.819	0.302666	0.712196	0.332698	0.799587	0.766859	0.682268	0.063199	0.189926	0.228618	0.113471	0.080106		253.819	0.369963	0.664075	0.645054	0.593448	0.53094	0.676034	0.721882	1.04268	1.01286	1.06284
	254.444	1.01452	0.736207	0.956391	0.955198	0.874085	0.781458		254.444	0.777362	0.843544	0.651808	0.326459	0.795086	0.16635	0.037741	0.154961	0.234511	0.306643	0.097441	0.37949	0.374385	0.217508	0.502674		254.444	0.302253	0.715211	0.35633	0.800152	0.766404	0.67801	0.055329	0.187652	0.223591	0.127325	0.075617		254.444	0.343466	0.639004	0.652056	0.595617	0.510721	0.673325	0.712015	1.04146	1.03597	1.0621
	255.069	1.02147	0.745029	0.973354	0.976285	0.861128	0.780885		255.069	0.765886	0.835121	0.666469	0.314923	0.803897	0.160818	0.035944	0.145366	0.205091	0.313123	0.10504	0.38739	0.376397	0.220445	0.512166		255.069	0.309321	0.705162	0.363978	0.797834	0.75241	0.6921	0.050661	0.185407	0.223051	0.111765	0.07074		255.069	0.323543	0.667653	0.650326	0.580325	0.492475	0.660793	0.710531	1.04716	1.02674	1.0634
	255.694	1.0173	0.767542	0.927999	0.97351	0.866045	0.80355		255.694	0.75035	0.868979	0.682578	0.312014	0.800768	0.161364	0.03544	0.154792	0.206885	0.309674	0.108795	0.398683	0.351404	0.216736	0.516309		255.694	0.313708	0.734196	0.35984	0.79351	0.756254	0.706527	0.049015	0.186604	0.229694	0.105152	0.073253		255.694	0.333644	0.647931	0.634553	0.573138	0.496733	0.639073	0.714241	1.05984	1.02248	1.05657
	256.32	1.02954	0.782802	0.929874	0.950344	0.878928	0.800604		256.32	0.738733	0.881136	0.694145	0.313278	0.794637	0.160525	0.035287	0.162119	0.221403	0.309674	0.107653	0.39535	0.358314	0.218525	0.514838		256.32	0.330846	0.740836	0.371789	0.799445	0.751089	0.697171	0.048446	0.184061	0.237654	0.107576	0.063857		256.32	0.363543	0.662242	0.618988	0.559845	0.511675	0.629333	0.719743	1.06735	0.995584	1.04681
	256.945	1.02298	0.777916	0.937753	0.924025	0.88442	0.795613		256.945	0.727022	0.853515	0.688432	0.30847	0.781195	0.161026	0.035213	0.156214	0.220254	0.308629	0.118707	0.40349	0.336807	0.215591	0.517571		256.945	0.315722	0.751134	0.378021	0.804901	0.746217	0.68591	0.047249	0.186125	0.238343	0.085791	0.071907		256.945	0.364114	0.671688	0.595226	0.573103	0.480837	0.617901	0.715857	1.07812	0.991638	1.04851
	257.57	1.01353	0.785637	0.911215	0.938493	0.879574	0.805366		257.57	0.71121	0.813043	0.681046	0.299893	0.769348	0.165315	0.034465	0.162728	0.214819	0.302044	0.118978	0.390123	0.329149	0.216292	0.509733		257.57	0.31731	0.733154	0.37923	0.801679	0.736522	0.67888	0.047878	0.192709	0.245076	0.076665	0.077951		257.57	0.359987	0.672577	0.582584	0.563643	0.491903	0.599314	0.703938	1.09097	1.00284	1.04079
	258.195	1.02345	0.734805	0.921013	0.952645	0.885999	0.810291		258.195	0.696092	0.752045	0.677422	0.307053	0.779215	0.163753	0.03506	0.164962	0.224121	0.308385	0.112489	0.3873	0.340984	0.220433	0.507839		258.195	0.340888	0.723536	0.387296	0.801849	0.727806	0.678767	0.0509	0.199502	0.239569	0.077473	0.080285		258.195	0.389654	0.638514	0.591027	0.564389	0.469711	0.607573	0.706426	1.1026	0.988404	1.02486
	258.82	1.01162	0.740576	0.886842	0.940667	0.902977	0.802388		258.82	0.696368	0.711146	0.676753	0.309255	0.784866	0.159229	0.035155	0.158295	0.226873	0.299641	0.124354	0.395559	0.335906	0.22235	0.494113		258.82	0.360919	0.743993	0.381585	0.808235	0.740365	0.671653	0.0509	0.204469	0.241006	0.088604	0.077562		258.82	0.399237	0.648911	0.618289	0.581241	0.479441	0.600331	0.709351	1.09988	0.993572	1.01331
	259.445	1.01699	0.756669	0.889296	0.910377	0.912703	0.792749		259.445	0.689913	0.727462	0.681212	0.31176	0.796778	0.156593	0.034976	0.150933	0.221334	0.300059	0.119969	0.400727	0.329539	0.224914	0.483388		259.445	0.365987	0.705809	0.358896	0.814114	0.758603	0.668123	0.04701	0.20797	0.239478	0.076635	0.073942		259.445	0.413771	0.663954	0.63015	0.577511	0.483829	0.604313	0.690009	1.10414	0.979016	1.00692
	260.071	1.0397	0.754918	0.916816	0.897265	0.935097	0.811011		260.071	0.690421	0.721599	0.681073	0.323803	0.8122	0.154445	0.035264	0.154132	0.226647	0.304448	0.116304	0.40388	0.309113	0.221357	0.483298		260.071	0.356972	0.703941	0.349567	0.830026	0.763649	0.661988	0.046172	0.209227	0.229903	0.068196	0.088724		260.071	0.419492	0.66753	0.631795	0.600534	0.48033	0.620824	0.679926	1.11489	0.964345	1.00432
	260.696	1.0289	0.767776	0.874609	0.918446	0.954263	0.821665		260.696	0.695584	0.70091	0.673409	0.319907	0.811115	0.149824	0.035981	0.137497	0.227962	0.298805	0.112639	0.406073	0.311246	0.219264	0.469211		260.696	0.365067	0.711264	0.352816	0.846052	0.764223	0.666947	0.043898	0.212488	0.230324	0.071607	0.093482		260.696	0.4319	0.66802	0.598767	0.593006	0.478613	0.631747	0.66805	1.12118	0.978505	1.00466
	261.321	1.03987	0.784219	0.914986	0.942937	0.961335	0.815151		261.321	0.703791	0.690725	0.668643	0.312493	0.783111	0.145548	0.035639	0.14034	0.226795	0.302079	0.111528	0.413343	0.317374	0.219708	0.456566		261.321	0.3973	0.725762	0.390073	0.850969	0.767433	0.674902	0.043689	0.214403	0.23562	0.073193	0.093781		261.321	0.42562	0.671169	0.58275	0.605485	0.464881	0.624508	0.656699	1.1164	0.99436	1.00506
	261.946	1.05569	0.781768	0.922664	0.935215	0.95577	0.811371		261.946	0.7078	0.646149	0.663514	0.317807	0.775064	0.144318	0.035355	0.139408	0.224286	0.301766	0.12087	0.413222	0.342454	0.219813	0.447404		261.946	0.395593	0.73068	0.40391	0.859956	0.767378	0.675405	0.044048	0.212039	0.230861	0.065383	0.084145		261.946	0.438426	0.645639	0.605193	0.597278	0.452228	0.637802	0.662417	1.11254	1.02347	0.998855
	262.571	1.07509	0.741393	0.908335	0.958318	0.935063	0.808		262.571	0.709737	0.612983	0.658079	0.320186	0.795213	0.144969	0.033883	0.155536	0.227134	0.302915	0.123333	0.411509	0.334704	0.21684	0.435299		262.571	0.392126	0.723609	0.410093	0.863292	0.74547	0.675405	0.04303	0.206444	0.224009	0.066491	0.083098		262.571	0.473847	0.63558	0.623766	0.6024	0.468631	0.651308	0.672547	1.10911	1.00099	0.989868
	263.196	1.08279	0.733638	0.930633	0.980256	0.93822	0.782521		263.196	0.709875	0.598585	0.652728	0.342526	0.80543	0.147566	0.03281	0.155282	0.220498	0.296784	0.122702	0.417277	0.33062	0.217028	0.42791		263.196	0.373735	0.698558	0.426127	0.87584	0.742888	0.681709	0.043389	0.200399	0.220568	0.062241	0.072385		263.196	0.483231	0.636435	0.609762	0.605179	0.470283	0.654484	0.667787	1.09999	0.972668	1.00519
	263.822	1.07112	0.744728	0.934806	0.956963	0.941738	0.757353		263.822	0.717157	0.584241	0.643391	0.362438	0.796747	0.150221	0.032397	0.165216	0.22345	0.298979	0.10468	0.431514	0.314069	0.213519	0.425025		263.822	0.352824	0.710797	0.392172	0.88039	0.759118	0.684987	0.038482	0.194803	0.219281	0.053324	0.08645		263.822	0.424962	0.628976	0.618865	0.596533	0.445937	0.685814	0.651762	1.09604	0.942849	1.01488
	264.447	1.04744	0.766575	0.946814	0.934175	0.943819	0.765519		264.447	0.734216	0.556837	0.641133	0.368029	0.783878	0.152779	0.033013	0.151594	0.232212	0.29985	0.107864	0.435779	0.335697	0.213426	0.433707		264.447	0.362119	0.681693	0.414335	0.874624	0.763822	0.684987	0.0392	0.190075	0.222992	0.061463	0.088574		264.447	0.392471	0.614756	0.626813	0.600568	0.452735	0.697881	0.653465	1.10328	0.931567	1.02838
	265.072	1.01613	0.790724	0.935945	0.920212	0.942275	0.784616		265.072	0.747677	0.530654	0.644087	0.369573	0.791125	0.156235	0.033006	0.155723	0.232377	0.297446	0.105461	0.414845	0.339031	0.213391	0.434788		265.072	0.360772	0.64713	0.387139	0.865779	0.758089	0.683054	0.039649	0.187741	0.22021	0.048836	0.083697		265.072	0.391155	0.601884	0.629532	0.58636	0.458966	0.70402	0.663858	1.1016	0.954602	1.04342
	265.697	1.00618	0.816373	0.972706	0.920747	0.928854	0.772425		265.697	0.764733	0.55353	0.642248	0.390774	0.800737	0.158878	0.033182	0.158447	0.222666	0.297864	0.111288	0.416106	0.357983	0.212875	0.436801		265.697	0.361852	0.684526	0.381953	0.858289	0.758831	0.684006	0.038542	0.193487	0.214762	0.045634	0.08651		265.697	0.360592	0.592896	0.628377	0.577476	0.456235	0.704401	0.656	1.10708	0.94916	1.04814
	266.322	0.992678	0.829698	0.9638	0.931622	0.922501	0.807117		266.322	0.790732	0.583817	0.637566	0.397176	0.774905	0.159516	0.033331	0.156433	0.209933	0.302323	0.117085	0.406945	0.31557	0.210886	0.445691		266.322	0.366387	0.680758	0.379648	0.855943	0.742141	0.680757	0.044227	0.196928	0.210183	0.035579	0.091088		266.322	0.379765	0.60855	0.620101	0.575883	0.474099	0.701649	0.659753	1.11378	0.939613	1.04394
	266.947	0.990134	0.832316	0.939404	0.911292	0.927202	0.799262		266.947	0.822725	0.640017	0.631377	0.426677	0.772925	0.156691	0.0324	0.167297	0.222327	0.296784	0.109396	0.409767	0.305178	0.212115	0.448096		266.947	0.366827	0.70624	0.389867	0.864733	0.739391	0.673865	0.048087	0.199382	0.215631	0.043838	0.093332		266.947	0.370833	0.600447	0.629779	0.56839	0.475179	0.691277	0.671849	1.12061	0.93133	1.04138
	267.573	0.992203	0.835769	0.899965	0.892506	0.938831	0.807215		267.573	0.839273	0.670195	0.618082	0.4307	0.768998	0.153423	0.032569	0.169396	0.227822	0.296296	0.110867	0.396312	0.308752	0.212982	0.440467		267.573	0.348557	0.724541	0.374984	0.868606	0.732505	0.671372	0.055568	0.200429	0.228856	0.038961	0.078879		267.573	0.356166	0.584303	0.639083	0.562761	0.488022	0.694959	0.659317	1.12234	0.903879	1.04262
	268.198	0.993102	0.823677	0.904183	0.905272	0.941988	0.810193		268.198	0.839229	0.69083	0.604509	0.409472	0.761942	0.153423	0.033202	0.177773	0.214732	0.299467	0.114472	0.414424	0.314969	0.212255	0.437342		268.198	0.34925	0.715642	0.378965	0.870668	0.724878	0.665966	0.058441	0.198454	0.232089	0.06275	0.063887		268.198	0.337784	0.586413	0.627265	0.559776	0.46609	0.695045	0.658881	1.12058	0.889363	1.04944
	268.823	1.00811	0.81102	0.907041	0.897958	0.930504	0.808508		268.823	0.840611	0.704641	0.604425	0.390421	0.763379	0.154374	0.033794	0.167923	0.21204	0.302358	0.118587	0.422894	0.322779	0.216548	0.437613		268.823	0.33778	0.724793	0.374929	0.862585	0.721381	0.664959	0.056047	0.20007	0.230533	0.077054	0.059877		268.823	0.338868	0.59528	0.621376	0.566966	0.478934	0.704698	0.66294	1.11996	0.906716	1.0437
	269.448	1.00738	0.79983	0.844723	0.92891	0.939656	0.810684		269.448	0.841624	0.744206	0.611172	0.378377	0.771616	0.156248	0.033886	0.174083	0.220227	0.302532	0.115223	0.445993	0.333414	0.220994	0.445753		269.448	0.345129	0.756302	0.378808	0.867899	0.704805	0.679972	0.055329	0.200788	0.234572	0.091237	0.066311		269.448	0.357907	0.596504	0.608487	0.558116	0.489357	0.696062	0.668485	1.12455	0.89094	1.02754
	270.073	0.983563	0.813388	0.87644	0.949209	0.959146	0.824168		270.073	0.83932	0.767346	0.614989	0.37023	0.769061	0.154179	0.034746	0.153168	0.215481	0.299397	0.114142	0.429231	0.313228	0.222025	0.438934		270.073	0.329019	0.72874	0.378336	0.867532	0.697177	0.683753	0.053474	0.202225	0.231818	0.097551	0.069483		270.073	0.380343	0.584457	0.598399	0.560523	0.484844	0.695721	0.679227	1.11648	0.89307	1.00908
	270.698	0.977167	0.78457	0.89963	0.953464	0.979136	0.832547		270.698	0.831113	0.803286	0.605708	0.353405	0.759801	0.15205	0.034915	0.139833	0.239023	0.303508	0.098612	0.421122	0.30653	0.221882	0.437012		270.698	0.347677	0.711443	0.36854	0.868011	0.712032	0.693081	0.055628	0.202225	0.241125	0.090908	0.069273		270.698	0.393555	0.570911	0.595557	0.536482	0.494509	0.702284	0.684903	1.10649	0.906283	1.0021
	271.324	0.94875	0.786938	0.892577	0.940825	0.99062	0.828652		271.324	0.818531	0.801846	0.608522	0.329091	0.747221	0.149564	0.035954	0.146263	0.217257	0.302741	0.116935	0.416707	0.341492	0.221462	0.440346		271.324	0.366267	0.729028	0.363929	0.885253	0.704805	0.69731	0.053175	0.201476	0.234123	0.092195	0.068705		271.324	0.390863	0.579503	0.599964	0.535601	0.488976	0.696273	0.685119	1.0958	0.91575	1.00982
	271.949	0.943576	0.756903	0.840839	0.949367	1.00487	0.810832		271.949	0.813506	0.840719	0.613038	0.317553	0.752807	0.151692	0.036438	0.176283	0.219087	0.302288	0.131803	0.432265	0.330289	0.222469	0.441336		271.949	0.373189	0.718512	0.359368	0.897999	0.699932	0.69056	0.057424	0.208598	0.225746	0.080465	0.078161		271.949	0.384756	0.585679	0.590985	0.539128	0.478171	0.687593	0.685731	1.08679	0.902025	1.01636
	272.574	0.938152	0.773613	0.864945	0.962069	1.01402	0.786399		272.574	0.817515	0.868018	0.616411	0.311557	0.752393	0.156658	0.038042	0.172594	0.218129	0.300616	0.124985	0.413162	0.322359	0.222258	0.435059		272.574	0.372868	0.715138	0.327768	0.891357	0.695169	0.71168	0.05497	0.211441	0.221766	0.070201	0.069363		272.574	0.360699	0.58036	0.561211	0.548147	0.476133	0.696062	0.694114	1.09183	0.886286	1.02507
	273.199	0.937155	0.763406	0.876997	0.950565	1.01395	0.801406		273.199	0.820374	0.805258	0.620369	0.271505	0.754755	0.161325	0.039332	0.172849	0.22183	0.300999	0.110177	0.426439	0.319477	0.219088	0.433078		273.199	0.363079	0.722389	0.331228	0.891243	0.6876	0.751456	0.050092	0.213925	0.219521	0.056376	0.066341		273.199	0.355588	0.587024	0.541364	0.543908	0.471875	0.69314	0.701929	1.09383	0.899381	1.0205
	273.824	0.932891	0.763106	0.891171	0.918856	1.02744	0.79013		273.824	0.834941	0.770066	0.624717	0.239677	0.763379	0.163389	0.039267	0.160545	0.19504	0.298909	0.098882	0.426769	0.305658	0.217016	0.427729		273.824	0.337207	0.739078	0.319545	0.894351	0.688748	0.761148	0.053085	0.211291	0.210183	0.038901	0.077652		273.824	0.371338	0.58311	0.52242	0.528786	0.482619	0.674425	0.697694	1.0978	0.913501	1.00725
	274.45	0.920397	0.749198	0.908692	0.911669	1.0287	0.789329		274.45	0.850705	0.769747	0.626529	0.223839	0.756831	0.163623	0.039311	0.156247	0.193707	0.300094	0.093686	0.424365	0.319595	0.216912	0.411599		274.45	0.341942	0.727307	0.307384	0.89308	0.691098	0.749159	0.05503	0.206713	0.205096	0.053653	0.100514		274.45	0.387155	0.587331	0.521636	0.523597	0.495844	0.676077	0.696124	1.10223	0.911255	0.998021
	275.075	0.904986	0.740359	0.898626	0.906847	1.03387	0.782162		275.075	0.879288	0.721012	0.625971	0.200662	0.750254	0.162607	0.038858	0.167974	0.194082	0.302915	0.106932	0.411209	0.311215	0.217964	0.406403		275.075	0.351197	0.752534	0.321481	0.889688	0.70108	0.762661	0.05105	0.210005	0.199472	0.027949	0.101232		275.075	0.357901	0.600906	0.536915	0.538756	0.505127	0.672647	0.70145	1.09359	0.933025	0.985483
	275.7	0.891058	0.73729	0.918446	0.896824	1.03229	0.792258		275.7	0.909252	0.668332	0.622348	0.191201	0.750638	0.164625	0.037995	0.164709	0.208426	0.303194	0.10492	0.412682	0.310075	0.21724	0.41163		275.7	0.339448	0.766172	0.314511	0.883697	0.697004	0.787732	0.052008	0.211441	0.202136	0.026602	0.084654		275.7	0.342084	0.561371	0.554294	0.543774	0.477789	0.650716	0.702105	1.08749	0.936379	0.970443
	276.325	0.880472	0.723215	0.877154	0.891087	1.02877	0.758269		276.325	0.918979	0.621939	0.613261	0.200662	0.739557	0.163558	0.037277	0.175218	0.220864	0.303577	0.101586	0.395801	0.321909	0.216876	0.405742		276.325	0.3371	0.78383	0.32096	0.898592	0.680314	0.800699	0.055	0.218174	0.198783	0.020797	0.078999		276.325	0.384982	0.556815	0.559689	0.545841	0.4816	0.658677	0.703066	1.08978	0.926203	0.9542
	276.95	0.860298	0.751383	0.892979	0.911891	1.02824	0.770673		276.95	0.912249	0.591975	0.617358	0.194362	0.730298	0.160297	0.038222	0.172391	0.24248	0.303124	0.107984	0.384927	0.32329	0.21772	0.410698		276.95	0.348543	0.783256	0.320749	0.909615	0.657664	0.821036	0.063229	0.222872	0.19956	0.02364	0.081602		276.95	0.382004	0.581123	0.553058	0.539093	0.474927	0.651097	0.710006	1.09685	0.90514	0.965996
	277.575	0.858951	0.718179	0.899519	0.920526	1.03258	0.788298		277.575	0.880394	0.625728	0.630933	0.181713	0.732788	0.161	0.037876	0.168075	0.235077	0.302915	0.106782	0.389101	0.348373	0.218176	0.408926		277.575	0.371335	0.76969	0.317868	0.907776	0.651011	0.831764	0.060536	0.219371	0.20028	0.027081	0.080076		277.575	0.378967	0.583844	0.552398	0.534854	0.467742	0.648004	0.711972	1.10395	0.889401	0.974459
	278.201	0.883926	0.738325	0.918178	0.923331	1.02928	0.787398		278.201	0.847389	0.646895	0.635697	0.179485	0.737098	0.161175	0.037128	0.162644	0.209262	0.302881	0.107533	0.37198	0.338551	0.221253	0.417667		278.201	0.36564	0.742703	0.310899	0.907014	0.654736	0.822802	0.05901	0.216229	0.199052	0.034801	0.079537		278.201	0.357628	0.572684	0.565042	0.533872	0.462656	0.662823	0.696689	1.10598	0.872325	0.977764
	278.826	0.880211	0.766126	0.897866	0.955703	1.02321	0.781114		278.826	0.824615	0.607758	0.63542	0.185684	0.739844	0.158325	0.037247	0.153776	0.201807	0.30403	0.094888	0.379039	0.325754	0.222761	0.428931		278.826	0.373189	0.734733	0.287001	0.927506	0.671025	0.821428	0.054731	0.212698	0.191872	0.029236	0.082829		278.826	0.384716	0.55651	0.565947	0.540416	0.472512	0.675144	0.689137	1.10663	0.847829	0.966677
	279.451	0.880173	0.792225	0.909094	0.952109	1.01442	0.774552		279.451	0.823324	0.623114	0.625441	0.194718	0.748849	0.156821	0.037342	0.160563	0.202182	0.302671	0.090202	0.380631	0.330078	0.220889	0.427069		279.451	0.36168	0.727951	0.306337	0.943162	0.695629	0.806442	0.051858	0.211082	0.18831	0.032826	0.080674		279.451	0.364088	0.554094	0.559318	0.530854	0.486626	0.67485	0.694726	1.10004	0.823296	0.953427
	280.076	0.873103	0.770244	0.899787	0.942369	1.00889	0.797053		280.076	0.811753	0.622153	0.622097	0.195021	0.744762	0.153294	0.037802	0.16877	0.198071	0.302254	0.091884	0.401658	0.320196	0.220221	0.440766		280.076	0.343968	0.742414	0.30529	0.953649	0.684964	0.808039	0.052755	0.210154	0.184209	0.022922	0.091118		280.076	0.334096	0.577668	0.562613	0.541265	0.511866	0.678321	0.693678	1.10166	0.829922	0.951915
	280.701	0.864899	0.784303	0.909428	0.907918	1.01093	0.788592		280.701	0.796588	0.625565	0.628172	0.199296	0.739461	0.151894	0.03748	0.173678	0.205248	0.291767	0.095158	0.403219	0.344077	0.219825	0.446863		280.701	0.355904	0.754902	0.301412	0.960685	0.673834	0.815153	0.059937	0.213266	0.181848	0.037943	0.104164		280.701	0.332116	0.577914	0.574925	0.547097	0.505951	0.693986	0.674294	1.09958	0.843609	0.945027
	281.326	0.865996	0.792308	0.925677	0.893199	1.01923	0.787971		281.326	0.77939	0.575818	0.624326	0.196943	0.745208	0.151914	0.038073	0.178568	0.191155	0.303124	0.101976	0.405082	0.319324	0.217496	0.449146		281.326	0.363067	0.728418	0.318286	0.968515	0.670164	0.808514	0.063887	0.218204	0.182625	0.048865	0.099227		281.326	0.350929	0.562931	0.581677	0.540992	0.507859	0.696864	0.668223	1.08994	0.838718	0.934991
	281.952	0.877218	0.779683	0.952149	0.897076	1.01765	0.798771		281.952	0.774688	0.508471	0.615938	0.182167	0.757822	0.151972	0.038831	0.152727	0.20786	0.30079	0.103929	0.398054	0.344317	0.219473	0.444582		281.952	0.328206	0.768792	0.31399	0.968938	0.661334	0.820869	0.059548	0.223022	0.176312	0.054341	0.100274		281.952	0.340263	0.544556	0.578838	0.553132	0.513136	0.701863	0.667614	1.08179	0.864712	0.928165
	282.577	0.891221	0.803415	0.886328	0.883207	1.02834	0.787905		282.577	0.774043	0.44838	0.622097	0.168353	0.7545	0.152695	0.039047	0.135059	0.2028	0.304135	0.100204	0.404241	0.334103	0.22159	0.448666		282.577	0.336927	0.753863	0.307021	0.960769	0.662136	0.834651	0.064156	0.233166	0.169189	0.065353	0.109252		282.577	0.303446	0.532601	0.576818	0.550522	0.512564	0.692802	0.668136	1.07442	0.852838	0.915566
	283.202	0.870759	0.767793	0.927575	0.863224	1.05232	0.784845		283.202	0.757585	0.447688	0.630041	0.159751	0.745177	0.15548	0.039335	0.137006	0.207277	0.303856	0.091794	0.408717	0.333953	0.21986	0.434128		283.202	0.350943	0.754437	0.313361	0.95201	0.640341	0.840364	0.060715	0.236906	0.16892	0.060207	0.101531		283.202	0.287517	0.532722	0.588926	0.555403	0.516444	0.694664	0.676782	1.0714	0.815643	0.915474
	283.827	0.851682	0.765742	0.939204	0.853926	1.07421	0.765224		283.827	0.740301	0.443046	0.617943	0.159042	0.746134	0.156385	0.039653	0.134891	0.208905	0.306922	0.10447	0.405353	0.330109	0.219169	0.430134		283.827	0.352824	0.745681	0.292083	0.958679	0.646193	0.849861	0.059668	0.238343	0.167991	0.047758	0.095038		283.827	0.291863	0.524162	0.588926	0.556793	0.518096	0.700379	0.673988	1.07807	0.819154	0.916615
	284.452	0.830174	0.750449	0.944092	0.857425	1.08279	0.765928		284.452	0.742282	0.456056	0.60674	0.18156	0.76207	0.156736	0.039261	0.126328	0.224278	0.297829	0.103989	0.409137	0.347981	0.221369	0.426349		284.452	0.356198	0.753432	0.323629	0.950992	0.659499	0.856864	0.063019	0.23559	0.163113	0.049105	0.085761		284.452	0.288022	0.523916	0.589749	0.565303	0.507352	0.690388	0.66936	1.08743	0.812765	0.917573
	285.077	0.822232	0.766775	0.937396	0.875076	1.06323	0.757762		285.077	0.755466	0.405827	0.605178	0.187657	0.773499	0.157687	0.039261	0.138665	0.224338	0.300581	0.093175	0.42043	0.368316	0.219696	0.421362		285.077	0.342368	0.750849	0.340606	0.924423	0.66122	0.862717	0.065503	0.231699	0.156501	0.037734	0.081452		285.077	0.305035	0.520552	0.564054	0.584802	0.510214	0.694748	0.665561	1.09348	0.813475	0.930358
	285.703	0.837206	0.740693	0.911482	0.859821	1.03965	0.759873		285.703	0.767312	0.410254	0.60529	0.179562	0.769189	0.160954	0.039873	0.143335	0.203775	0.294032	0.094467	0.415025	0.360687	0.218584	0.425717		285.703	0.365921	0.791007	0.320331	0.916257	0.682896	0.856695	0.063199	0.222513	0.158357	0.03157	0.077592		285.703	0.313355	0.528503	0.54231	0.591887	0.482619	0.697924	0.670625	1.09745	0.831302	0.932304
	286.328	0.85344	0.7252	0.926391	0.839899	1.01783	0.760119		286.328	0.785246	0.452057	0.60557	0.172553	0.754883	0.16279	0.041051	0.15249	0.208348	0.296923	0.099033	0.415025	0.345999	0.218889	0.428271		286.328	0.366547	0.74855	0.3175	0.900344	0.697751	0.848432	0.065413	0.217635	0.159015	0.018912	0.083038		286.328	0.318266	0.55171	0.53432	0.580834	0.486626	0.693859	0.677261	1.10171	0.837258	0.931099
	286.953	0.842492	0.732471	0.942217	0.842674	1.00419	0.7467		286.953	0.784325	0.469069	0.608634	0.164431	0.762675	0.164996	0.040861	0.132775	0.209472	0.300128	0.107203	0.417007	0.335034	0.219732	0.427128		286.953	0.358092	0.757953	0.330702	0.867955	0.685365	0.845155	0.064366	0.222393	0.151055	0.022084	0.074869		286.953	0.325922	0.547277	0.526579	0.586122	0.506589	0.705163	0.686606	1.10884	0.837693	0.928907
	287.578	0.842406	0.716044	0.921102	0.81087	0.994749	0.736161		287.578	0.788058	0.495567	0.60816	0.168202	0.756257	0.164105	0.040306	0.143437	0.216491	0.301208	0.10459	0.423854	0.328127	0.218409	0.434548		287.578	0.3345	0.734733	0.328451	0.835538	0.687541	0.843726	0.056257	0.223889	0.155394	0.027979	0.067777		287.578	0.298914	0.533516	0.535926	0.586971	0.513899	0.699787	0.686257	1.0927	0.823729	0.918622
	288.203	0.835111	0.722364	0.930633	0.781494	0.985131	0.745963		288.203	0.812584	0.518178	0.611645	0.162534	0.743164	0.166662	0.040377	0.129374	0.208722	0.298003	0.094527	0.427399	0.340563	0.220093	0.433436		288.203	0.348023	0.753108	0.324258	0.824458	0.695574	0.811625	0.055299	0.225416	0.161529	0.026213	0.073074		288.203	0.272936	0.534067	0.541897	0.587718	0.520767	0.675358	0.702018	1.0809	0.818051	0.918593
	288.828	0.835174	0.742294	0.97467	0.782472	0.979244	0.735229		288.828	0.835449	0.542757	0.610753	0.153906	0.745081	0.165979	0.040736	0.140543	0.208226	0.299432	0.085846	0.405443	0.348432	0.216327	0.436801		288.828	0.346743	0.753539	0.342966	0.816178	0.708707	0.787508	0.050122	0.230682	0.163593	0.013526	0.069273		288.828	0.252262	0.52196	0.534485	0.571542	0.508557	0.662064	0.712494	1.07807	0.837376	0.920661
	289.454	0.847106	0.70422	0.981701	0.765577	0.974901	0.735114		289.454	0.855686	0.507246	0.598295	0.162154	0.741824	0.166571	0.042039	0.145569	0.212581	0.297864	0.100595	0.421602	0.350654	0.216947	0.43599		289.454	0.324497	0.749413	0.315037	0.820755	0.717938	0.775659	0.042551	0.229635	0.169756	0.024777	0.092315		289.454	0.266889	0.525323	0.522131	0.574594	0.520321	0.64771	0.706646	1.09078	0.823689	0.928504
	290.079	0.865747	0.695581	0.989669	0.764505	0.987606	0.749777		290.079	0.872187	0.496209	0.599326	0.171667	0.740483	0.168023	0.042188	0.165233	0.202695	0.298177	0.102967	0.423766	0.369127	0.211449	0.4441		290.079	0.306094	0.765276	0.31226	0.818721	0.718799	0.774594	0.04722	0.226283	0.159464	0.020887	0.086121		290.079	0.294282	0.5278	0.51546	0.581918	0.522294	0.653976	0.694899	1.10501	0.824676	0.935423
	290.704	0.833964	0.682057	0.944092	0.78225	0.994641	0.727881		290.704	0.871865	0.476267	0.608914	0.174855	0.741057	0.171394	0.041728	0.152372	0.19268	0.302149	0.100565	0.425627	0.365853	0.213155	0.441096		290.704	0.306027	0.749628	0.31404	0.82361	0.709623	0.759104	0.045155	0.226193	0.158625	0.021695	0.08639		290.704	0.304284	0.537034	0.512576	0.577307	0.507031	0.658971	0.689793	1.10689	0.803928	0.948425
	291.329	0.837431	0.721431	0.981633	0.74304	0.985919	0.729927		291.329	0.859605	0.47536	0.622933	0.179915	0.742207	0.16801	0.041122	0.143285	0.183456	0.298282	0.094737	0.447374	0.374263	0.215519	0.433168		291.329	0.31731	0.738431	0.309429	0.833587	0.700793	0.761177	0.037824	0.222752	0.161348	0.024567	0.088484		291.329	0.304197	0.539021	0.523614	0.566559	0.515616	0.653297	0.683023	1.10444	0.801997	0.945954
	291.954	0.877792	0.704571	0.973197	0.753788	0.978203	0.739582		291.954	0.846511	0.484689	0.62441	0.178018	0.74888	0.16814	0.041427	0.141879	0.185599	0.303821	0.097951	0.449386	0.375375	0.218796	0.425928		291.954	0.331766	0.714674	0.280139	0.843083	0.708247	0.748291	0.041564	0.221406	0.155213	0.027111	0.094589		291.954	0.295651	0.507069	0.513607	0.580799	0.514407	0.657236	0.677873	1.10239	0.807084	0.930358
	292.579	0.902367	0.741693	0.958176	0.765797	0.963989	0.724429		292.579	0.823693	0.500154	0.625525	0.163799	0.74029	0.167372	0.041999	0.150223	0.210647	0.300511	0.082122	0.462002	0.364862	0.219041	0.421062		292.579	0.362839	0.708681	0.291036	0.841077	0.704805	0.72776	0.047489	0.22359	0.155603	0.026094	0.086539		292.579	0.287032	0.52725	0.512537	0.573748	0.520767	0.668965	0.681932	1.10887	0.829212	0.918159
	293.205	0.911132	0.763257	0.968934	0.786947	0.960329	0.739157		293.205	0.807236	0.460752	0.632019	0.158714	0.719601	0.163154	0.042561	0.159107	0.189779	0.297446	0.07284	0.445333	0.357021	0.219404	0.424997		293.205	0.356505	0.678678	0.307964	0.824995	0.694313	0.731037	0.044078	0.226912	0.146147	0.030193	0.076635		293.205	0.295585	0.517036	0.512329	0.57012	0.491838	0.680226	0.695292	1.10905	0.843135	0.918686
	293.83	0.92213	0.751316	0.977929	0.781399	0.948845	0.739189		293.83	0.799352	0.429395	0.632577	0.142723	0.708137	0.164137	0.043501	0.1509	0.202861	0.296505	0.087018	0.431003	0.360086	0.22179	0.428782		293.83	0.364333	0.694144	0.300626	0.8246	0.691845	0.728375	0.043988	0.226762	0.138817	0.024268	0.077203		293.83	0.289045	0.500281	0.509776	0.572492	0.497115	0.678404	0.683156	1.10868	0.850552	0.914515
	294.455	0.923365	0.71983	0.954984	0.804252	0.939226	0.7449		294.455	0.777224	0.464004	0.625275	0.138018	0.71564	0.164593	0.043847	0.138394	0.208627	0.297829	0.107022	0.41986	0.36345	0.218877	0.418539		294.455	0.400954	0.662347	0.311371	0.820643	0.6872	0.721205	0.049015	0.227959	0.136393	0.036357	0.081243		294.455	0.276897	0.496674	0.517601	0.583444	0.484401	0.664518	0.672414	1.09631	0.826371	0.908247
	295.08	0.930858	0.703436	0.956948	0.83369	0.928172	0.765862		295.08	0.749843	0.533961	0.631295	0.13278	0.714075	0.163441	0.044686	0.131658	0.215176	0.292638	0.110056	0.420732	0.357862	0.217884	0.410789		295.08	0.388939	0.660446	0.337357	0.823696	0.68393	0.708993	0.050661	0.228916	0.139803	0.036507	0.077083		295.08	0.276186	0.486523	0.528267	0.583886	0.492726	0.655414	0.67128	1.08713	0.788506	0.90275
	295.705	0.93612	0.709974	0.964514	0.850207	0.920024	0.760135		295.705	0.731125	0.569527	0.642414	0.110667	0.715833	0.160277	0.045333	0.134281	0.225514	0.295809	0.098612	0.410309	0.348252	0.221614	0.406733		295.705	0.378896	0.646918	0.309218	0.840285	0.690524	0.722381	0.05488	0.227031	0.141958	0.027829	0.068645		295.705	0.255611	0.491048	0.50813	0.562285	0.501819	0.656728	0.666739	1.0846	0.771508	0.905189
	296.33	0.911868	0.71004	0.946257	0.853106	0.917584	0.761346		296.33	0.732878	0.538707	0.641133	0.10052	0.72854	0.157706	0.046192	0.126734	0.219418	0.29769	0.076174	0.413013	0.317763	0.221906	0.408655		296.33	0.360252	0.682625	0.284224	0.839833	0.7149	0.74126	0.051738	0.225475	0.141659	0.043599	0.069573		296.33	0.251278	0.531041	0.502283	0.567983	0.501628	0.666297	0.667351	1.06824	0.789413	0.927517
	296.956	0.919163	0.717145	0.986567	0.841287	0.909831	0.741758		296.956	0.74809	0.465175	0.636339	0.092045	0.725028	0.154588	0.047472	0.136888	0.198524	0.297272	0.066232	0.412592	0.318486	0.225862	0.407125		296.956	0.364147	0.669524	0.297795	0.830112	0.702282	0.745407	0.05506	0.228049	0.141449	0.037854	0.073313		296.956	0.269275	0.536788	0.507594	0.575476	0.502838	0.65423	0.660365	1.06643	0.802707	0.941815
	297.581	0.934674	0.724033	0.9638	0.813865	0.897986	0.753883		297.581	0.770033	0.444435	0.638429	0.088048	0.726464	0.155272	0.048	0.128003	0.190537	0.290548	0.07242	0.419829	0.336386	0.223462	0.416527		297.581	0.355904	0.671212	0.313833	0.834238	0.699413	0.742354	0.059997	0.227061	0.140523	0.037614	0.064126		297.581	0.28858	0.528074	0.500924	0.576188	0.499022	0.633188	0.657441	1.069	0.792332	0.934465
	298.206	0.90824	0.760439	0.904965	0.814558	0.890128	0.759186		298.206	0.788519	0.475465	0.643864	0.094904	0.730999	0.159613	0.048094	0.113128	0.194709	0.294972	0.085065	0.432025	0.342333	0.22317	0.421903		298.206	0.357411	0.682158	0.294703	0.833841	0.705952	0.721316	0.054311	0.21985	0.140882	0.03519	0.073852		298.206	0.299758	0.525751	0.501665	0.582697	0.513262	0.623576	0.644384	1.07188	0.780738	0.929494
	298.831	0.908115	0.758687	0.895255	0.849166	0.897377	0.768088		298.831	0.795895	0.463895	0.646067	0.09422	0.726848	0.160447	0.048043	0.125702	0.185747	0.293439	0.087228	0.454373	0.354108	0.219625	0.423826		298.831	0.342368	0.676595	0.296119	0.8259	0.703202	0.715463	0.052905	0.216199	0.139565	0.02732	0.07852		298.831	0.303021	0.514805	0.495363	0.577918	0.515235	0.635051	0.653292	1.06921	0.764288	0.921681
	299.456	0.931818	0.776514	0.912218	0.844249	0.902474	0.751772		299.456	0.786353	0.430091	0.647153	0.094753	0.728222	0.159138	0.047773	0.149968	0.173031	0.295948	0.084525	0.452871	0.335635	0.219661	0.428782		299.456	0.344822	0.661272	0.296276	0.830591	0.695342	0.701344	0.050362	0.221017	0.135106	0.020767	0.075288		299.456	0.312644	0.518413	0.476627	0.57897	0.516505	0.623576	0.659187	1.06662	0.746617	0.926282
	300.081	0.916469	0.731687	0.920633	0.780737	0.898597	0.756142		300.081	0.773121	0.431955	0.643113	0.097687	0.724039	0.158045	0.048033	0.13753	0.192183	0.296436	0.080319	0.449507	0.340682	0.221134	0.421873		300.081	0.350223	0.655133	0.294654	0.866542	0.691271	0.707619	0.057005	0.21991	0.129479	0.030283	0.074899		300.081	0.298608	0.512267	0.478233	0.588701	0.531065	0.620486	0.653948	1.07072	0.754112	0.933355
	300.707	0.912704	0.724049	0.899296	0.777648	0.899459	0.721957		300.707	0.766024	0.452698	0.634889	0.099636	0.719439	0.159659	0.047644	0.128528	0.190067	0.298909	0.076565	0.469332	0.338551	0.223662	0.412951		300.707	0.368934	0.628829	0.280296	0.904131	0.691444	0.709328	0.054132	0.217875	0.128581	0.03145	0.071159		300.707	0.303712	0.489732	0.477037	0.584631	0.516505	0.610408	0.655345	1.07369	0.749262	0.924027
	301.332	0.904138	0.738025	0.923981	0.811753	0.903657	0.70741		301.332	0.770955	0.4535	0.631823	0.096043	0.723369	0.163584	0.047742	0.136295	0.192706	0.29762	0.077676	0.473837	0.336386	0.224306	0.417247		301.332	0.338528	0.602342	0.264887	0.905828	0.686799	0.723473	0.058112	0.217755	0.120144	0.03142	0.067538		301.332	0.274392	0.467809	0.467485	0.596669	0.526807	0.596141	0.6529	1.07002	0.743225	0.916893
	301.957	0.888739	0.716161	0.939338	0.810965	0.899496	0.716573		301.957	0.776673	0.472162	0.634081	0.089414	0.735119	0.164918	0.047796	0.129374	0.16852	0.299641	0.07254	0.477862	0.325274	0.225674	0.429561		301.957	0.330526	0.642898	0.27165	0.896472	0.674982	0.740561	0.057753	0.221974	0.125709	0.029894	0.06257		301.957	0.255425	0.470622	0.467895	0.590023	0.516254	0.593346	0.653642	1.06773	0.7366	0.90766
	302.582	0.904213	0.706571	0.893939	0.795488	0.899388	0.725148		302.582	0.800459	0.456429	0.643753	0.083063	0.736397	0.16566	0.047962	0.127444	0.165907	0.300024	0.067974	0.477382	0.339931	0.227908	0.433467		302.582	0.340542	0.625887	0.27107	0.891611	0.659212	0.746694	0.060805	0.228617	0.127087	0.035849	0.070949		302.582	0.239017	0.479795	0.466867	0.576222	0.530619	0.578019	0.661237	1.06373	0.744923	0.905282
	303.207	0.937916	0.703786	0.907889	0.801225	0.907965	0.72127		303.207	0.821709	0.485705	0.643307	0.074486	0.734128	0.167821	0.049451	0.140441	0.139134	0.301208	0.077256	0.486422	0.355731	0.228423	0.437252		303.207	0.333794	0.643147	0.248382	0.881408	0.671999	0.739833	0.063289	0.232896	0.120054	0.050212	0.083158		303.207	0.246307	0.489427	0.475843	0.577409	0.531447	0.5621	0.665298	1.05993	0.74938	0.917142
	303.832	0.935708	0.69785	0.895412	0.799713	0.913779	0.739844		303.832	0.836737	0.472267	0.631712	0.074107	0.741026	0.17224	0.050619	0.144858	0.156256	0.295181	0.079719	0.495344	0.360086	0.224655	0.452722		303.832	0.319443	0.665146	0.282705	0.876235	0.702396	0.728963	0.061763	0.234572	0.112335	0.056915	0.072445		303.832	0.254169	0.470866	0.459082	0.57924	0.535072	0.53949	0.676519	1.06157	0.737033	0.90735
	304.458	0.904662	0.716228	0.851955	0.77976	0.902977	0.729321		304.458	0.831345	0.41404	0.616411	0.069957	0.749169	0.171895	0.050974	0.141626	0.177116	0.295704	0.078127	0.515349	0.354258	0.221721	0.465067		304.458	0.321324	0.64523	0.276467	0.881408	0.697865	0.739272	0.053863	0.234752	0.119995	0.05114	0.059668		304.458	0.222051	0.467474	0.454923	0.585209	0.516314	0.54165	0.660495	1.06179	0.742555	0.88913
	305.083	0.876258	0.69935	0.861954	0.770621	0.888368	0.731351		305.083	0.820603	0.380555	0.609778	0.066086	0.753097	0.168875	0.051343	0.151272	0.172134	0.296052	0.082572	0.50063	0.359756	0.224118	0.4687		305.083	0.327191	0.640457	0.261378	0.876717	0.678939	0.753697	0.051289	0.234004	0.115117	0.083427	0.047878		305.083	0.212328	0.470866	0.445205	0.597583	0.524006	0.525136	0.649972	1.05418	0.7508	0.878352
	305.708	0.884051	0.729602	0.901147	0.771345	0.871608	0.738943		305.708	0.814888	0.373782	0.606656	0.059103	0.742144	0.164124	0.050619	0.151356	0.164757	0.297132	0.085636	0.500241	0.36441	0.221393	0.469753		305.708	0.322084	0.633817	0.261274	0.859165	0.677277	0.75381	0.056167	0.228228	0.116165	0.080495	0.045245		305.708	0.236498	0.445826	0.460731	0.585479	0.533546	0.5328	0.651852	1.0572	0.740584	0.865227
	306.333	0.883901	0.707456	0.895747	0.763401	0.865578	0.724232		306.333	0.81143	0.400178	0.608413	0.057055	0.740963	0.164046	0.050822	0.153336	0.157328	0.2987	0.098522	0.507929	0.373304	0.223954	0.467348		306.333	0.311708	0.660125	0.251577	0.867616	0.677218	0.743641	0.057962	0.22344	0.10605	0.077802	0.045993		306.333	0.228191	0.43173	0.454718	0.60379	0.536533	0.53733	0.652331	1.06481	0.736914	0.858681
	306.958	0.907417	0.699501	0.925008	0.750541	0.872791	0.72541		306.958	0.808619	0.42817	0.606572	0.060849	0.743101	0.164378	0.0498	0.148801	0.150351	0.299606	0.095819	0.503094	0.358014	0.22235	0.465276		306.958	0.285249	0.663498	0.263737	0.871035	0.67005	0.70661	0.053623	0.220508	0.107485	0.09028	0.052666		306.958	0.225972	0.418063	0.45929	0.611654	0.532908	0.533689	0.640325	1.06208	0.758018	0.859051
	307.583	0.917529	0.710057	0.870325	0.75404	0.865505	0.718193		307.583	0.794973	0.441767	0.599046	0.052677	0.724005	0.164007	0.049929	0.143183	0.170924	0.300128	0.081311	0.498979	0.326445	0.224059	0.466837		307.583	0.2701	0.650613	0.252157	0.850518	0.663456	0.697647	0.046651	0.216289	0.111496	0.102429	0.048506		307.583	0.230843	0.416197	0.461514	0.605281	0.53469	0.540463	0.628885	1.05882	0.763973	0.853493
	308.209	0.923214	0.718162	0.856553	0.779855	0.851652	0.733952		308.209	0.790409	0.403963	0.596427	0.050703	0.712289	0.162894	0.050135	0.130338	0.164078	0.299013	0.065812	0.503484	0.343115	0.22489	0.4678		308.209	0.270953	0.657253	0.271754	0.845824	0.675956	0.715603	0.044227	0.211441	0.107485	0.097282	0.054431		308.209	0.198472	0.400207	0.458588	0.600194	0.544988	0.538136	0.625654	1.06249	0.74011	0.845494
	308.834	0.912105	0.738258	0.910099	0.798388	0.846413	0.72852		308.834	0.794603	0.455737	0.596427	0.044707	0.714203	0.163135	0.051678	0.135246	0.162902	0.2987	0.061576	0.50754	0.340411	0.224503	0.466239		308.834	0.293211	0.654453	0.270024	0.847972	0.694194	0.736722	0.043599	0.207222	0.100992	0.103656	0.047489		308.834	0.182509	0.42005	0.459576	0.619521	0.5406	0.546518	0.613385	1.06846	0.716088	0.835273
	309.459	0.922267	0.720546	0.8751	0.778185	0.858471	0.729109		309.459	0.795757	0.482826	0.594838	0.043949	0.716151	0.163154	0.051079	0.135821	0.165018	0.295983	0.070137	0.521325	0.360117	0.22379	0.45993		309.459	0.275888	0.667335	0.289886	0.846814	0.703489	0.771905	0.040756	0.210513	0.098837	0.133101	0.049075		309.459	0.19168	0.444511	0.450682	0.611756	0.556943	0.55689	0.610418	1.06999	0.702046	0.834346
	310.084	0.924623	0.679738	0.815908	0.75612	0.874478	0.733805		310.084	0.786077	0.484211	0.596565	0.038888	0.69875	0.165315	0.050802	0.136227	0.16008	0.298456	0.071759	0.534333	0.367506	0.223674	0.451729		310.084	0.289276	0.694469	0.278301	0.829714	0.709049	0.784537	0.038183	0.215062	0.098001	0.126009	0.043479		310.084	0.192311	0.424025	0.440389	0.610741	0.567497	0.553884	0.612294	1.07453	0.711435	0.842004
	310.709	0.919786	0.705688	0.856017	0.751425	0.880902	0.709766		310.709	0.76888	0.455846	0.585474	0.036434	0.697824	0.168771	0.051844	0.13181	0.166542	0.294171	0.08074	0.522256	0.35555	0.221381	0.442087		310.709	0.295865	0.665362	0.273169	0.814227	0.700907	0.798711	0.044167	0.215122	0.094261	0.125979	0.0509		310.709	0.198047	0.435429	0.435446	0.618809	0.563299	0.564935	0.628319	1.07952	0.717353	0.843024
	311.335	0.908926	0.663595	0.846018	0.742126	0.883811	0.704153		311.335	0.758833	0.416973	0.58277	0.039267	0.692523	0.172722	0.052545	0.128815	0.154367	0.297132	0.086387	0.501172	0.362339	0.220293	0.429022		311.335	0.293865	0.677063	0.259072	0.806991	0.691499	0.802102	0.045634	0.215301	0.090968	0.143933	0.050062		311.335	0.225633	0.427082	0.414278	0.604264	0.561266	0.576197	0.633645	1.0843	0.726501	0.852411
	311.96	0.897317	0.665096	0.876105	0.742536	0.863389	0.715919		311.96	0.761598	0.419852	0.587201	0.03957	0.678058	0.173464	0.052325	0.13044	0.156823	0.300337	0.084615	0.494954	0.345277	0.214959	0.417667		311.96	0.279408	0.689086	0.250426	0.801084	0.670223	0.786106	0.045215	0.213476	0.084833	0.130467	0.047848		311.96	0.238366	0.413905	0.418066	0.613181	0.567878	0.576748	0.627181	1.09761	0.722321	0.859915
	312.585	0.900285	0.69403	0.861307	0.772512	0.866079	0.710028		312.585	0.763118	0.438674	0.58787	0.041949	0.67726	0.173106	0.051563	0.138259	0.148601	0.295983	0.063439	0.492219	0.334735	0.212747	0.407636		312.585	0.267445	0.676884	0.248279	0.811966	0.666207	0.763054	0.048865	0.213895	0.081721	0.151833	0.053803		312.585	0.234338	0.402103	0.41992	0.600635	0.554081	0.582506	0.610242	1.10976	0.712263	0.856766
	313.21	0.892155	0.69815	0.819546	0.786884	0.894792	0.721466		313.21	0.772109	0.452539	0.590686	0.047187	0.684061	0.17623	0.052369	0.120456	0.15758	0.294903	0.053286	0.487023	0.313558	0.214011	0.411751		313.21	0.281395	0.668951	0.246337	0.804703	0.656744	0.754706	0.049195	0.210184	0.084356	0.155932	0.057124		313.21	0.219665	0.395682	0.424161	0.605112	0.56578	0.592286	0.604696	1.09901	0.71254	0.851423
	313.835	0.870398	0.683007	0.82401	0.758674	0.916219	0.744017		313.835	0.774137	0.428703	0.601027	0.047945	0.687349	0.175937	0.052071	0.131726	0.155873	0.292151	0.052865	0.47651	0.323352	0.213963	0.407396		313.835	0.280368	0.668486	0.249797	0.803939	0.647682	0.748431	0.051349	0.206055	0.083666	0.15677	0.040487		313.835	0.195269	0.408125	0.437875	0.610436	0.556687	0.590848	0.607231	1.09321	0.724885	0.85723
	314.46	0.861832	0.674052	0.838697	0.746004	0.927202	0.739941		314.46	0.767131	0.416335	0.61106	0.040153	0.683104	0.176529	0.051858	0.125279	0.132009	0.297515	0.057792	0.469332	0.308362	0.212923	0.421573		314.46	0.282141	0.663856	0.244715	0.805352	0.647969	0.762408	0.055718	0.199412	0.077173	0.142646	0.046023		314.46	0.163523	0.403906	0.43351	0.599856	0.567622	0.58818	0.605308	1.088	0.718337	0.860193
	315.086	0.872243	0.675952	0.823496	0.729612	0.931582	0.737437		315.086	0.754868	0.414359	0.618196	0.035446	0.677865	0.176653	0.051577	0.114719	0.143332	0.292011	0.061877	0.454672	0.330049	0.213555	0.427069		315.086	0.262658	0.641568	0.247123	0.826776	0.631165	0.772464	0.048985	0.195641	0.075707	0.137948	0.04707		315.086	0.153601	0.425278	0.400937	0.593041	0.574426	0.576832	0.606356	1.08938	0.709422	0.847223
	315.711	0.853103	0.663395	0.82055	0.711678	0.915502	0.747633		315.711	0.731495	0.397509	0.612815	0.045162	0.676908	0.174831	0.05114	0.10888	0.152172	0.296401	0.069176	0.469572	0.331941	0.214419	0.44428		315.711	0.260017	0.650722	0.255297	0.847944	0.619521	0.765182	0.044886	0.19612	0.069753	0.138906	0.051618		315.711	0.156093	0.44185	0.38776	0.59599	0.54664	0.569763	0.602165	1.07898	0.715696	0.838144
	316.336	0.850335	0.647785	0.850905	0.695509	0.922177	0.760904		316.336	0.703881	0.34979	0.602559	0.045821	0.677482	0.170939	0.050917	0.110573	0.14861	0.292464	0.069146	0.49177	0.335816	0.210886	0.445843		316.336	0.254816	0.645087	0.238738	0.848679	0.616024	0.774341	0.044407	0.196509	0.068076	0.140402	0.041414		316.336	0.162904	0.430354	0.396446	0.595583	0.54664	0.568874	0.59435	1.0724	0.724925	0.833912
	316.961	0.857206	0.657457	0.82555	0.684698	0.924941	0.741611		316.961	0.680509	0.324782	0.594169	0.040862	0.666402	0.168309	0.050775	0.104108	0.156239	0.295634	0.063499	0.49135	0.336747	0.210361	0.455124		316.961	0.258524	0.64322	0.236433	0.850318	0.62107	0.797256	0.044407	0.194115	0.069603	0.142078	0.040068		316.961	0.151341	0.440046	0.410489	0.586055	0.539013	0.568028	0.578282	1.07445	0.732775	0.826656
	317.586	0.870061	0.648519	0.800909	0.700961	0.907928	0.733314		317.586	0.669077	0.325206	0.590991	0.038027	0.666595	0.168687	0.048555	0.108559	0.156614	0.290026	0.058963	0.486992	0.33032	0.209822	0.464286		317.586	0.25611	0.637227	0.248908	0.846333	0.615682	0.815994	0.038691	0.193068	0.071309	0.153658	0.043539		317.586	0.142815	0.431394	0.402007	0.596161	0.513964	0.575351	0.565315	1.07942	0.726383	0.826286
	318.211	0.906619	0.652488	0.80765	0.710669	0.916651	0.737437		318.211	0.662209	0.317636	0.580122	0.043949	0.66982	0.169995	0.047448	0.109709	0.144081	0.291976	0.07293	0.472304	0.353989	0.207646	0.474077		318.211	0.262644	0.596349	0.281289	0.845543	0.600022	0.813445	0.039918	0.187502	0.071996	0.141778	0.037225		318.211	0.129218	0.431027	0.399041	0.596804	0.504043	0.588391	0.561256	1.0795	0.71045	0.824618
	318.837	0.921394	0.65177	0.867668	0.710985	0.920994	0.737585		318.837	0.662484	0.308571	0.571482	0.042025	0.675119	0.169604	0.046964	0.105428	0.147138	0.297132	0.062327	0.446053	0.344376	0.208805	0.477562		318.837	0.262937	0.61799	0.252574	0.840059	0.604612	0.830279	0.043659	0.181846	0.07451	0.155065	0.052367		318.837	0.104157	0.427082	0.395542	0.61118	0.509195	0.597917	0.572434	1.08276	0.717509	0.807107
	319.462	0.928501	0.673818	0.860905	0.668087	0.895941	0.736668		319.462	0.675716	0.318915	0.564597	0.037496	0.679654	0.166597	0.046977	0.100656	0.15164	0.292638	0.053196	0.472965	0.34714	0.209038	0.471314		319.462	0.255123	0.60866	0.272486	0.825051	0.601283	0.839439	0.042551	0.174784	0.074899	0.155125	0.053234		319.462	0.095803	0.399717	0.388664	0.606095	0.529413	0.58276	0.564966	1.08676	0.720271	0.796361
	320.087	0.932765	0.638929	0.845995	0.646748	0.897628	0.726572		320.087	0.685719	0.327871	0.559525	0.035295	0.66238	0.166226	0.047959	0.108136	0.141991	0.29445	0.045626	0.46008	0.348971	0.211765	0.461251		320.087	0.244653	0.597964	0.250476	0.809422	0.598706	0.848459	0.043719	0.164042	0.06718	0.157339	0.061463		320.087	0.085077	0.419316	0.388046	0.607755	0.522419	0.5795	0.550471	1.08581	0.717864	0.801764
	320.712	0.959199	0.633076	0.854856	0.645897	0.908	0.746781		320.712	0.697982	0.323821	0.549603	0.036661	0.646382	0.163128	0.046856	0.11477	0.152703	0.297969	0.039409	0.462242	0.338909	0.211951	0.450018		320.712	0.253216	0.599831	0.24938	0.797325	0.607363	0.839468	0.046711	0.159733	0.066101	0.166645	0.056676		320.712	0.092015	0.444938	0.381499	0.610468	0.523373	0.56773	0.549816	1.07855	0.713447	0.811153
	321.337	0.956257	0.632375	0.890278	0.65239	0.906745	0.742183		321.337	0.699502	0.290123	0.545449	0.039293	0.637568	0.159802	0.046649	0.107222	0.150674	0.297759	0.044425	0.442508	0.332152	0.211098	0.447074		321.337	0.249521	0.591685	0.269606	0.801932	0.615049	0.810784	0.047968	0.16087	0.069722	0.173228	0.050302		321.337	0.101133	0.425218	0.37454	0.587276	0.509641	0.564514	0.555624	1.086	0.71806	0.810319
	321.962	0.946095	0.625688	0.894162	0.651728	0.909615	0.730335		321.962	0.698857	0.250612	0.548934	0.045162	0.637952	0.159562	0.047959	0.10355	0.146249	0.299571	0.050162	0.464164	0.349454	0.211951	0.441517		321.962	0.279435	0.581278	0.264523	0.815922	0.60943	0.789692	0.056975	0.160571	0.065025	0.168471	0.064605		321.962	0.10439	0.418338	0.371161	0.583139	0.525216	0.565781	0.557108	1.0917	0.715104	0.801395
	322.588	0.936768	0.614798	0.87106	0.660301	0.896732	0.741758		322.588	0.687424	0.243784	0.547066	0.041899	0.63265	0.161338	0.049577	0.10091	0.143907	0.295948	0.049321	0.46804	0.352155	0.212946	0.445002		322.588	0.270166	0.572413	0.266563	0.797155	0.59555	0.789299	0.059578	0.163743	0.061822	0.161289	0.055808		322.588	0.090407	0.417421	0.372068	0.576391	0.517017	0.565908	0.552174	1.08452	0.704965	0.794198
	323.213	0.906781	0.602958	0.893961	0.692074	0.899101	0.729501		323.213	0.662945	0.246504	0.550912	0.04372	0.625883	0.162718	0.050809	0.104379	0.145544	0.294206	0.062477	0.448426	0.341463	0.21532	0.438754		323.213	0.263964	0.566598	0.279667	0.784693	0.575705	0.762268	0.054222	0.167154	0.058261	0.175533	0.065353		323.213	0.092667	0.408248	0.341677	0.560761	0.519748	0.554858	0.549337	1.07572	0.711948	0.789721
	323.838	0.896656	0.604192	0.892376	0.675967	0.908252	0.738829		323.838	0.640864	0.268951	0.560723	0.046554	0.632204	0.164046	0.05089	0.09827	0.151737	0.293683	0.060044	0.457136	0.33942	0.220105	0.434938		323.838	0.261351	0.574207	0.272643	0.786276	0.561196	0.755126	0.05093	0.170865	0.058441	0.174635	0.065533		323.838	0.087882	0.390973	0.334389	0.564829	0.532973	0.550708	0.555711	1.08233	0.704691	0.791203
	324.463	0.88607	0.608861	0.88144	0.668622	0.926736	0.737291		324.463	0.625376	0.279031	0.566103	0.048249	0.634056	0.162165	0.051201	0.097102	0.123901	0.289851	0.061006	0.456956	0.320738	0.22021	0.433168		324.463	0.253535	0.583108	0.276153	0.786276	0.552995	0.756499	0.043599	0.17272	0.060266	0.171882	0.048506		324.463	0.075082	0.401644	0.333316	0.562965	0.51886	0.549524	0.563701	1.09267	0.70047	0.788701
	325.088	0.878378	0.607027	0.855259	0.658064	0.934884	0.741594		325.088	0.616664	0.289749	0.563315	0.044378	0.635302	0.159958	0.050771	0.100877	0.121993	0.294171	0.060495	0.434878	0.333352	0.220421	0.426499		325.088	0.243533	0.566097	0.261953	0.794103	0.546515	0.765519	0.039739	0.165388	0.058771	0.181428	0.060835		325.088	0.058555	0.404732	0.334513	0.570323	0.512056	0.5375	0.560165	1.08422	0.697038	0.795649
	325.713	0.888764	0.611196	0.837335	0.64016	0.914211	0.747043		325.713	0.634457	0.245383	0.560138	0.039141	0.626233	0.155695	0.050829	0.092618	0.115984	0.289538	0.062627	0.442417	0.325153	0.215543	0.422533		325.713	0.235132	0.56362	0.275838	0.801988	0.530854	0.797367	0.042163	0.164371	0.055718	0.173139	0.06275		325.713	0.058933	0.394183	0.339866	0.572594	0.514979	0.530218	0.558811	1.07693	0.700352	0.806429
	326.339	0.889063	0.583329	0.820104	0.658158	0.900679	0.75881		326.339	0.655986	0.206086	0.562619	0.040761	0.622944	0.15304	0.050176	0.104785	0.130503	0.28689	0.065962	0.421271	0.341133	0.215719	0.42043		326.339	0.232398	0.566957	0.271125	0.795942	0.524834	0.797731	0.038392	0.161289	0.0588	0.163383	0.047788		326.339	0.069068	0.402438	0.33517	0.57968	0.51905	0.535678	0.563918	1.084	0.697629	0.80022
	326.964	0.870647	0.609712	0.823408	0.655731	0.900858	0.744818		326.964	0.664792	0.214513	0.573934	0.044833	0.637378	0.152616	0.048666	0.096663	0.121314	0.293161	0.067854	0.40382	0.316533	0.213215	0.413552		326.964	0.241826	0.560784	0.262479	0.775647	0.531601	0.764483	0.037883	0.155992	0.065144	0.177597	0.047579		326.964	0.070955	0.414668	0.340936	0.564457	0.514788	0.5339	0.556146	1.08827	0.68122	0.797842
	327.589	0.884362	0.587748	0.825149	0.668276	0.907067	0.736898		327.589	0.660826	0.250079	0.566131	0.045643	0.634854	0.15164	0.046304	0.104972	0.135737	0.289294	0.069116	0.405293	0.321848	0.213495	0.410879		327.589	0.251869	0.554937	0.275996	0.782431	0.523973	0.762577	0.041265	0.158895	0.064754	0.165538	0.059429		327.589	0.078492	0.405558	0.340484	0.563811	0.517715	0.536906	0.565578	1.09262	0.684771	0.799542
	328.214	0.872804	0.615232	0.836934	0.673918	0.93359	0.714135		328.214	0.651328	0.274444	0.550605	0.045061	0.635237	0.150723	0.04649	0.101503	0.123875	0.289364	0.065421	0.40421	0.316081	0.214771	0.404421		328.214	0.249868	0.573921	0.27427	0.778728	0.502926	0.777703	0.040547	0.161349	0.065833	0.168919	0.040277		328.214	0.067879	0.387426	0.325121	0.561168	0.501186	0.536103	0.575009	1.09391	0.685995	0.78447
	328.839	0.877841	0.614364	0.86528	0.699417	0.934884	0.737798		328.839	0.649162	0.249705	0.555651	0.037091	0.640474	0.151276	0.047732	0.095951	0.11567	0.289538	0.062598	0.385618	0.328607	0.219929	0.417427		328.839	0.254656	0.542052	0.287787	0.746678	0.493805	0.772886	0.036746	0.165688	0.064455	0.169518	0.037913		328.839	0.06526	0.381677	0.315114	0.558116	0.511549	0.539744	0.571037	1.10457	0.715537	0.786045
	329.464	0.872405	0.604776	0.870057	0.715177	0.923684	0.723233		329.464	0.646582	0.237439	0.560083	0.039393	0.626999	0.151966	0.046341	0.10333	0.112701	0.287517	0.066442	0.386157	0.337588	0.219613	0.416976		329.464	0.260057	0.546071	0.276576	0.732746	0.492543	0.755379	0.041145	0.16886	0.064127	0.163234	0.034113		329.464	0.06635	0.357982	0.305439	0.565608	0.512689	0.54148	0.577018	1.10533	0.743188	0.785552
	330.09	0.891669	0.617617	0.871105	0.722963	0.91073	0.740972		330.09	0.649162	0.238131	0.552139	0.036913	0.616749	0.15248	0.045448	0.091417	0.111316	0.2902	0.067103	0.372852	0.332601	0.219064	0.415776		330.09	0.273273	0.541226	0.266042	0.743993	0.481473	0.771792	0.041145	0.166765	0.069781	0.153599	0.032647		330.09	0.067061	0.36483	0.308239	0.552554	0.499851	0.537584	0.575794	1.10425	0.757466	0.779592
	330.715	0.922853	0.610846	0.917107	0.706981	0.911302	0.746209		330.715	0.657459	0.253382	0.547846	0.03613	0.602318	0.152916	0.04497	0.085256	0.125965	0.288109	0.069416	0.370208	0.325184	0.216056	0.415835		330.715	0.255376	0.572555	0.285379	0.758124	0.47012	0.777647	0.042641	0.16497	0.071459	0.175622	0.038392		330.715	0.070969	0.381098	0.299796	0.556828	0.494699	0.525898	0.574134	1.10293	0.741727	0.778819
	331.34	0.927604	0.603141	0.894117	0.724601	0.91299	0.725917		331.34	0.660271	0.274499	0.548349	0.037674	0.59855	0.150813	0.043982	0.089978	0.126888	0.290827	0.060315	0.376637	0.358133	0.212174	0.409587		331.34	0.252975	0.559995	0.272643	0.771946	0.459337	0.769777	0.044796	0.164311	0.073193	0.169159	0.062541		331.34	0.093497	0.386999	0.295308	0.558726	0.491009	0.543175	0.572999	1.10573	0.705675	0.782958
	331.965	0.892854	0.593935	0.83738	0.72334	0.914569	0.71929		331.965	0.660873	0.290761	0.55958	0.030336	0.586447	0.148106	0.043952	0.078741	0.120147	0.292638	0.050072	0.384116	0.354379	0.210138	0.408536		331.965	0.240119	0.586157	0.289832	0.778107	0.454405	0.776527	0.042821	0.165239	0.069903	0.159942	0.059488		331.965	0.100515	0.395223	0.304697	0.542518	0.519814	0.54258	0.575182	1.11148	0.711671	0.783636
	332.59	0.851932	0.613948	0.779102	0.717761	0.901253	0.700847		332.59	0.661334	0.277273	0.566939	0.028717	0.57936	0.151204	0.043322	0.090198	0.112491	0.294554	0.057221	0.381113	0.321969	0.206862	0.419561		332.59	0.246	0.573706	0.304558	0.778897	0.441158	0.798767	0.041414	0.16479	0.071369	0.149379	0.05874		332.59	0.073441	0.387854	0.300496	0.52665	0.525025	0.524333	0.577234	1.1107	0.739715	0.788794
	333.215	0.835049	0.604208	0.769794	0.750227	0.893751	0.689556		333.215	0.665205	0.357041	0.571844	0.028134	0.572812	0.154165	0.042801	0.094293	0.112596	0.289956	0.052805	0.380272	0.329208	0.207997	0.427881		333.215	0.268952	0.577294	0.288205	0.766774	0.442706	0.809719	0.041774	0.162217	0.07116	0.161977	0.063199		333.215	0.070995	0.405495	0.291396	0.528074	0.554016	0.518108	0.581775	1.11505	0.777227	0.799232
	333.841	0.81475	0.615466	0.755621	0.751392	0.892747	0.677938		333.841	0.674102	0.3893	0.575775	0.026667	0.574155	0.160993	0.043248	0.095105	0.11635	0.290827	0.03995	0.366603	0.341071	0.212419	0.434068		333.841	0.265712	0.571408	0.298267	0.754254	0.455439	0.782129	0.044527	0.160361	0.078998	0.16072	0.052187		333.841	0.074351	0.400511	0.288183	0.533363	0.539586	0.520903	0.575052	1.11915	0.793397	0.809085
	334.466	0.798678	0.614281	0.764639	0.715934	0.892136	0.688803		334.466	0.691252	0.374315	0.571871	0.029374	0.58252	0.164788	0.042872	0.079469	0.11925	0.290548	0.042473	0.35474	0.334283	0.211074	0.435869		334.466	0.264898	0.591434	0.304504	0.754932	0.472816	0.798516	0.043868	0.153479	0.078221	0.162576	0.057962		334.466	0.068377	0.391432	0.296873	0.547536	0.536277	0.522976	0.567194	1.12344	0.774268	0.805873
	335.091	0.807506	0.610979	0.775308	0.691727	0.889374	0.704169		335.091	0.706327	0.342911	0.56939	0.03494	0.542445	0.164814	0.043041	0.067995	0.12161	0.289468	0.041211	0.350174	0.367354	0.212666	0.423495		335.091	0.293664	0.602773	0.280031	0.75185	0.483713	0.782689	0.040995	0.149858	0.076425	0.16084	0.07436		335.091	0.068018	0.387303	0.306837	0.54774	0.529413	0.51235	0.559859	1.11324	0.750327	0.789504
	335.716	0.821097	0.581244	0.822916	0.696234	0.888512	0.681652		335.716	0.723567	0.318915	0.559971	0.030109	0.538711	0.16456	0.043359	0.059466	0.111324	0.285322	0.041932	0.348221	0.363481	0.214819	0.431875		335.716	0.310321	0.586876	0.290201	0.741308	0.468226	0.777452	0.039021	0.149559	0.074868	0.155214	0.069812		335.716	0.071029	0.372567	0.307497	0.54289	0.523946	0.506635	0.558898	1.09151	0.747171	0.795032
	336.341	0.833802	0.602374	0.826264	0.67666	0.885245	0.661982		336.341	0.736796	0.314064	0.554759	0.030843	0.538774	0.165608	0.04317	0.066523	0.104627	0.286298	0.047248	0.36255	0.344167	0.21097	0.42776		336.341	0.315122	0.584041	0.295283	0.742807	0.487839	0.789328	0.038183	0.14896	0.071967	0.157728	0.068465		336.341	0.055298	0.369998	0.316063	0.552452	0.520386	0.510063	0.560381	1.07191	0.758373	0.795157
	336.966	0.833041	0.595636	0.768299	0.652359	0.864393	0.668872		336.966	0.747862	0.370424	0.560723	0.039368	0.545225	0.165647	0.042848	0.069942	0.107188	0.286995	0.044245	0.350834	0.362519	0.209577	0.436021		336.966	0.314923	0.566814	0.300626	0.746001	0.491796	0.7928	0.039679	0.14501	0.069841	0.163324	0.069154		336.966	0.052142	0.370456	0.31528	0.539805	0.519683	0.517305	0.560687	1.07256	0.742042	0.793303
	337.592	0.847804	0.593719	0.76908	0.650216	0.864501	0.683632		337.592	0.731357	0.396762	0.567162	0.040052	0.539157	0.160193	0.042801	0.062428	0.129867	0.28588	0.041391	0.349753	0.373242	0.210045	0.445542		337.592	0.311481	0.568751	0.30503	0.741647	0.480211	0.801121	0.041325	0.141659	0.075258	0.1767	0.070021		337.592	0.043762	0.359357	0.317628	0.537907	0.527887	0.51362	0.549902	1.07712	0.759279	0.784748
	338.217	0.861857	0.619518	0.760978	0.652454	0.874586	0.705266		338.217	0.717251	0.406041	0.572709	0.041267	0.525777	0.156222	0.042618	0.072056	0.121802	0.282779	0.038688	0.346959	0.359064	0.211682	0.44452		338.217	0.343008	0.576575	0.314094	0.716806	0.467766	0.770252	0.043778	0.143035	0.072984	0.174665	0.066401		338.217	0.054461	0.373636	0.309351	0.531261	0.528204	0.516456	0.543398	1.07539	0.767207	0.776812
	338.842	0.855547	0.614764	0.78216	0.659292	0.877207	0.699178		338.842	0.698719	0.407161	0.571231	0.0463	0.516358	0.15455	0.041877	0.087033	0.132027	0.281002	0.043554	0.351825	0.363871	0.21283	0.444009		338.842	0.356318	0.537422	0.310687	0.698178	0.437715	0.756359	0.042641	0.142198	0.066042	0.155903	0.075258		338.842	0.058914	0.372504	0.300291	0.5296	0.510023	0.509387	0.536369	1.0731	0.761843	0.770327
	339.467	0.838129	0.636995	0.796445	0.68101	0.892281	0.682242		339.467	0.6966	0.40471	0.559414	0.050501	0.523639	0.150827	0.041518	0.086323	0.1235	0.284103	0.046167	0.349663	0.358946	0.211426	0.441757		339.467	0.346423	0.560499	0.310058	0.693799	0.423722	0.747788	0.044347	0.140103	0.064395	0.170835	0.074151		339.467	0.049743	0.369355	0.300948	0.519123	0.50322	0.504476	0.528029	1.06611	0.761724	0.774341
	340.092	0.835124	0.642265	0.808564	0.662633	0.89856	0.697133		340.092	0.715822	0.375276	0.546342	0.04711	0.52252	0.152057	0.042161	0.080231	0.129345	0.284486	0.047279	0.346299	0.384416	0.210314	0.453953		340.092	0.337088	0.567998	0.304607	0.694505	0.42435	0.751036	0.040906	0.135195	0.063827	0.171014	0.070979		340.092	0.036298	0.366451	0.313387	0.527295	0.499976	0.494441	0.525062	1.05914	0.755769	0.775022
	340.717	0.845373	0.641264	0.8039	0.655385	0.906171	0.68841		340.717	0.733523	0.33566	0.539709	0.040482	0.519135	0.153912	0.042093	0.07336	0.12998	0.283371	0.049832	0.358825	0.385017	0.206489	0.448276		340.717	0.362746	0.543309	0.295755	0.686506	0.432724	0.755771	0.041983	0.132981	0.069991	0.177208	0.080375		340.717	0.029021	0.363761	0.299097	0.524548	0.495462	0.494779	0.528162	1.05825	0.759279	0.767856
	341.343	0.861146	0.641782	0.786111	0.68227	0.908648	0.679279		341.343	0.734815	0.313741	0.533743	0.036812	0.519263	0.156483	0.041728	0.065728	0.122333	0.285914	0.051484	0.342965	0.360416	0.205132	0.441156		341.343	0.38191	0.537063	0.326303	0.68645	0.432898	0.759215	0.041025	0.134836	0.070979	0.189238	0.079238		341.343	0.036139	0.371222	0.282625	0.524344	0.500549	0.494568	0.52934	1.04629	0.762198	0.77391
	341.968	0.874163	0.630808	0.781044	0.703861	0.926593	0.667448		341.968	0.736611	0.295507	0.52683	0.034764	0.520444	0.154712	0.041698	0.072429	0.140919	0.286925	0.049411	0.335246	0.356482	0.205636	0.438663		341.968	0.369575	0.546824	0.318965	0.67263	0.426877	0.771204	0.03911	0.133101	0.071219	0.169189	0.071877		341.968	0.042618	0.380608	0.280277	0.532584	0.504555	0.491689	0.528947	1.03585	0.751944	0.781258
	342.593	0.887741	0.618033	0.784503	0.720819	0.922535	0.676792		342.593	0.736426	0.285322	0.523013	0.032461	0.509654	0.155083	0.043386	0.067623	0.132575	0.282222	0.049501	0.340803	0.356722	0.206429	0.449327		342.593	0.357372	0.53832	0.315401	0.667174	0.424696	0.786638	0.046501	0.130827	0.068316	0.170835	0.079388		342.593	0.040499	0.364862	0.273935	0.533499	0.521782	0.492619	0.538944	1.0389	0.771468	0.778758
	343.218	0.857081	0.621836	0.778946	0.719054	0.909401	0.669935		343.218	0.719326	0.243146	0.526079	0.034915	0.512462	0.153639	0.044033	0.066861	0.126009	0.285287	0.051814	0.337949	0.339601	0.205588	0.45242		343.218	0.371375	0.531644	0.317554	0.67085	0.433931	0.800699	0.045544	0.130797	0.063079	0.17643	0.075408		343.218	0.038033	0.369295	0.272947	0.536212	0.497752	0.498293	0.550471	1.04861	0.764525	0.782958
	343.843	0.814974	0.610295	0.751246	0.712498	0.91299	0.672995		343.843	0.704618	0.245546	0.537897	0.037952	0.522074	0.153242	0.043021	0.06681	0.134518	0.288179	0.055178	0.365734	0.345398	0.205505	0.453052		343.843	0.364133	0.554469	0.33196	0.686762	0.434446	0.822129	0.040397	0.130348	0.06248	0.177268	0.065084		343.843	0.039336	0.367337	0.268869	0.545062	0.50201	0.49389	0.549902	1.05293	0.74358	0.784409
	344.469	0.803853	0.581227	0.833876	0.718077	0.899709	0.691634		344.469	0.699734	0.26538	0.542579	0.038634	0.527981	0.153085	0.042628	0.068165	0.127437	0.285322	0.049652	0.353538	0.3557	0.201387	0.450258		344.469	0.367441	0.562078	0.329921	0.692725	0.416782	0.795547	0.036806	0.128522	0.061105	0.170625	0.062331		344.469	0.035667	0.370181	0.276157	0.547164	0.507031	0.493509	0.539164	1.0565	0.740939	0.79105
	345.094	0.80778	0.583212	0.837424	0.739353	0.88686	0.712875		345.094	0.688531	0.283777	0.543972	0.035775	0.540659	0.154074	0.042222	0.082362	0.125425	0.28142	0.050432	0.359457	0.369098	0.200874	0.447345		345.094	0.371602	0.551454	0.355018	0.704397	0.404564	0.772184	0.036178	0.126548	0.059368	0.176011	0.064994		345.094	0.032185	0.364739	0.280976	0.534889	0.49133	0.494355	0.544011	1.05663	0.759634	0.793796
	345.719	0.790798	0.595902	0.812828	0.738532	0.879216	0.710437		345.719	0.686688	0.330112	0.547457	0.033221	0.538359	0.155383	0.042351	0.08106	0.128543	0.289538	0.052295	0.356121	0.348432	0.199014	0.448006		345.719	0.36204	0.549733	0.36854	0.70369	0.401413	0.752605	0.045155	0.116912	0.060387	0.168919	0.066311		345.719	0.043276	0.346332	0.277806	0.546824	0.48637	0.494017	0.542437	1.05342	0.794424	0.805409
	346.344	0.799414	0.553326	0.822359	0.702128	0.868019	0.709553		346.344	0.680142	0.365624	0.54857	0.036054	0.526481	0.15522	0.042127	0.079942	0.126557	0.288493	0.05662	0.344317	0.342124	0.200311	0.448875		346.344	0.359132	0.543631	0.36272	0.698518	0.41741	0.731093	0.047669	0.113561	0.05898	0.181398	0.068346		346.344	0.045981	0.330524	0.258986	0.540756	0.485923	0.4919	0.541609	1.04403	0.781171	0.810443
	346.969	0.814339	0.586897	0.816175	0.658693	0.870135	0.725394		346.969	0.657554	0.365359	0.54793	0.036812	0.517764	0.15384	0.04167	0.075679	0.117465	0.287169	0.05626	0.350563	0.333442	0.201739	0.448906		346.969	0.387192	0.521379	0.367699	0.682719	0.412023	0.719748	0.049703	0.112992	0.05928	0.189447	0.082769		346.969	0.048633	0.324011	0.260881	0.542009	0.478743	0.490884	0.533052	1.03879	0.76835	0.817145
	347.594	0.808191	0.575907	0.802962	0.666132	0.872612	0.690832		347.594	0.654187	0.381461	0.5503	0.042025	0.521978	0.152219	0.041386	0.065981	0.116098	0.287029	0.061276	0.342333	0.33966	0.200183	0.445271		347.594	0.382804	0.510792	0.348205	0.663415	0.413398	0.727927	0.05084	0.112005	0.064785	0.18038	0.070979		347.594	0.051956	0.322116	0.275994	0.544992	0.486053	0.497193	0.531436	1.045	0.755927	0.821715
	348.22	0.811421	0.595269	0.797472	0.663076	0.879648	0.674763		348.22	0.656908	0.382208	0.555986	0.045061	0.518754	0.151263	0.042307	0.06632	0.129136	0.289607	0.052655	0.335305	0.342725	0.200627	0.446532		348.22	0.349623	0.510613	0.367281	0.653043	0.405825	0.72902	0.04722	0.118438	0.061972	0.191392	0.077862		348.22	0.0633	0.32178	0.279041	0.543094	0.483955	0.503543	0.524886	1.04049	0.753482	0.827552
	348.845	0.827642	0.575273	0.812382	0.65406	0.895691	0.679704		348.845	0.657782	0.351548	0.5605	0.044023	0.507578	0.151113	0.042493	0.059094	0.129771	0.293892	0.050162	0.342725	0.342754	0.200043	0.449448		348.845	0.331806	0.510112	0.359579	0.654061	0.394527	0.716135	0.045364	0.130497	0.065773	0.193457	0.07834		348.845	0.066662	0.340766	0.275747	0.535805	0.495207	0.500453	0.516941	1.03315	0.770836	0.833727
	349.47	0.849401	0.583578	0.830416	0.649396	0.889841	0.689572		349.47	0.650867	0.313531	0.546342	0.04367	0.508759	0.153196	0.042523	0.064493	0.140431	0.299223	0.057972	0.33119	0.333953	0.203868	0.447825		349.47	0.335234	0.508998	0.349095	0.640466	0.394127	0.715882	0.045095	0.137469	0.07116	0.186784	0.071248		349.47	0.062761	0.324622	0.275623	0.51953	0.468822	0.50058	0.520564	1.0332	0.798408	0.841509
	350.095	0.859886	0.580109	0.817716	0.649554	0.890702	0.698213		350.095	0.647551	0.319876	0.544976	0.042633	0.506556	0.154855	0.042709	0.069095	0.13943	0.302114	0.059203	0.32344	0.324131	0.202651	0.458457		350.095	0.364147	0.522779	0.329449	0.633825	0.389136	0.751429	0.04713	0.13729	0.076634	0.183732	0.065234		350.095	0.050108	0.344772	0.266234	0.532278	0.466723	0.507268	0.516852	1.02851	0.827635	0.842158
	350.72	0.843453	0.577442	0.839477	0.639561	0.896515	0.6926		350.72	0.660271	0.304412	0.547457	0.040533	0.512366	0.153508	0.042781	0.065474	0.140841	0.300407	0.050853	0.318486	0.336417	0.199786	0.464765		350.72	0.365041	0.519694	0.312103	0.63001	0.394586	0.75748	0.044826	0.138248	0.086898	0.190824	0.066999		350.72	0.047981	0.342326	0.252563	0.516919	0.470921	0.505405	0.518598	1.0231	0.81308	0.840058
	351.345	0.822331	0.599605	0.821443	0.641957	0.914785	0.702386		351.345	0.671936	0.249491	0.529896	0.04324	0.519232	0.151979	0.043099	0.062073	0.130991	0.298874	0.052265	0.31353	0.368556	0.201423	0.471014		351.345	0.376296	0.520016	0.301987	0.642954	0.407374	0.740925	0.045514	0.138547	0.091925	0.17634	0.065712		351.345	0.038365	0.334652	0.246055	0.508814	0.481475	0.499691	0.515454	1.01131	0.813949	0.831876
	351.971	0.833615	0.5644	0.848026	0.65655	0.928781	0.693712		351.971	0.67092	0.246612	0.533074	0.04749	0.516582	0.151263	0.04277	0.068554	0.116664	0.292394	0.052775	0.319686	0.363391	0.202711	0.476781		351.971	0.356719	0.512839	0.329395	0.655814	0.413972	0.740308	0.04701	0.137709	0.096264	0.184749	0.078639		351.971	0.042944	0.35309	0.248361	0.510543	0.461512	0.487921	0.504496	1.0193	0.819272	0.822549
	352.596	0.81773	0.614364	0.828719	0.686462	0.939118	0.667628		352.596	0.659535	0.262555	0.533186	0.052044	0.503586	0.151334	0.042923	0.061108	0.12775	0.288771	0.052265	0.314549	0.387329	0.202547	0.493693		352.596	0.378203	0.50455	0.298532	0.644818	0.431176	0.736835	0.044586	0.140522	0.100034	0.195552	0.07846		352.596	0.055464	0.357065	0.236338	0.512035	0.45649	0.467977	0.503581	1.02945	0.820297	0.826935
	353.221	0.823229	0.558347	0.860726	0.705816	0.908466	0.652589		353.221	0.64787	0.275296	0.535917	0.047414	0.492985	0.151764	0.043979	0.056894	0.1123	0.290862	0.053106	0.318003	0.380541	0.204113	0.503213		353.221	0.36492	0.51047	0.29722	0.630517	0.450562	0.718907	0.041444	0.141838	0.11042	0.188729	0.083008		353.221	0.037721	0.344803	0.221511	0.511526	0.44797	0.468318	0.503754	1.03385	0.805744	0.825852
	353.846	0.850772	0.573756	0.857422	0.713664	0.869418	0.629843		353.846	0.622702	0.270927	0.527361	0.041418	0.484299	0.152135	0.045549	0.059551	0.119233	0.29013	0.062207	0.309443	0.398082	0.203552	0.50811		353.846	0.373322	0.490265	0.288888	0.629275	0.466564	0.73042	0.042492	0.140372	0.110538	0.186245	0.0825		353.846	0.01781	0.341715	0.232094	0.515561	0.428259	0.474627	0.504323	1.03739	0.798605	0.823259
	354.471	0.865098	0.564467	0.889228	0.672909	0.853841	0.638369		354.471	0.605693	0.287135	0.51989	0.039546	0.49934	0.151998	0.045935	0.053645	0.122804	0.293683	0.062718	0.310343	0.381864	0.204768	0.488466		354.471	0.382751	0.485456	0.282651	0.623199	0.480731	0.726835	0.046472	0.142676	0.126638	0.19241	0.079029		354.471	0.01781	0.320527	0.245356	0.523089	0.427053	0.475092	0.498778	1.04168	0.813039	0.814953
	355.096	0.870547	0.544354	0.881217	0.643501	0.834533	0.634261		355.096	0.538478	0.271087	0.515739	0.039773	0.512016	0.150866	0.046189	0.060753	0.130799	0.294833	0.052084	0.328066	0.376998	0.207189	0.480535		355.096	0.398434	0.50864	0.27196	0.625007	0.495471	0.725519	0.045873	0.142766	0.135405	0.195671	0.065294		355.096	0.027792	0.310467	0.255155	0.514137	0.428068	0.469629	0.491618	1.04052	0.823888	0.81844
	355.722	0.855523	0.53745	0.844522	0.641705	0.82276	0.640742		355.722	0.528247	0.248958	0.51468	0.039951	0.523415	0.15205	0.045654	0.047536	0.124789	0.295042	0.047969	0.314879	0.36366	0.20809	0.482126		355.722	0.396474	0.521416	0.292137	0.620909	0.48962	0.727618	0.048836	0.143514	0.134179	0.183672	0.073732		355.722	0.036491	0.300744	0.262446	0.502135	0.442247	0.451382	0.489566	1.03355	0.798605	0.817021
	356.347	0.858415	0.548257	0.817537	0.67064	0.824017	0.67054		356.347	0.52041	0.21787	0.507265	0.043062	0.519902	0.155324	0.044527	0.049228	0.119146	0.293614	0.046167	0.314549	0.386039	0.208969	0.482338		356.347	0.392166	0.495758	0.257868	0.655191	0.502065	0.7607	0.054042	0.142826	0.128643	0.178375	0.063797		356.347	0.037242	0.293589	0.258286	0.508508	0.427942	0.438509	0.477819	1.02251	0.798841	0.816248
	356.972	0.88334	0.569186	0.781356	0.644793	0.831195	0.662195		356.972	0.51746	0.20518	0.499266	0.038913	0.526033	0.159939	0.044334	0.061497	0.111777	0.293823	0.042022	0.336296	0.378889	0.209506	0.471525		356.972	0.384431	0.510722	0.256453	0.663671	0.52942	0.775435	0.053474	0.141958	0.131126	0.177597	0.068076		356.972	0.035886	0.280227	0.255073	0.512511	0.405117	0.433344	0.464197	1.01814	0.792964	0.813377
	357.597	0.890572	0.60084	0.794658	0.634519	0.836362	0.661409		357.597	0.515429	0.199154	0.492075	0.045846	0.511857	0.163493	0.043336	0.064323	0.118327	0.292185	0.045657	0.311816	0.375827	0.209178	0.463083		357.597	0.392072	0.504978	0.25572	0.65474	0.541296	0.773782	0.053264	0.139893	0.137501	0.177777	0.067777		357.597	0.040558	0.276496	0.247044	0.52014	0.422028	0.442405	0.456994	1.01463	0.81588	0.815848
	358.222	0.871395	0.624187	0.799458	0.631525	0.840597	0.649333		358.222	0.507639	0.205553	0.484801	0.045517	0.505087	0.163812	0.042561	0.058976	0.100011	0.290757	0.043674	0.296107	0.367566	0.204932	0.463174		358.222	0.401688	0.516212	0.27165	0.635747	0.541351	0.767338	0.047788	0.140881	0.140672	0.170865	0.039679		358.222	0.04432	0.279157	0.239014	0.515087	0.419552	0.439991	0.456732	1.0091	0.82215	0.816001
	358.847	0.878003	0.618367	0.810797	0.648325	0.857539	0.637386		358.847	0.494777	0.204542	0.476215	0.04706	0.513964	0.162282	0.043393	0.051952	0.095438	0.293196	0.036525	0.293104	0.359936	0.205248	0.463563		358.847	0.391339	0.527734	0.254462	0.627155	0.528564	0.759215	0.046142	0.14124	0.139653	0.185198	0.053085		358.847	0.045848	0.293741	0.240413	0.521428	0.41281	0.444013	0.455075	1.00931	0.826371	0.812697
	359.473	0.862518	0.616282	0.798096	0.676472	0.871679	0.64282		359.473	0.482608	0.224962	0.469275	0.048325	0.508248	0.16445	0.043647	0.050937	0.108799	0.293265	0.034873	0.309954	0.364232	0.203435	0.461161		359.473	0.38063	0.517289	0.268819	0.62673	0.533664	0.775014	0.048087	0.133669	0.144712	0.185497	0.068914		359.473	0.041382	0.306462	0.240949	0.515358	0.420757	0.44503	0.453371	1.01997	0.806295	0.806244
	360.098	0.845149	0.606676	0.784905	0.658064	0.86224	0.653162		360.098	0.476016	0.206141	0.459884	0.041519	0.513038	0.163766	0.042946	0.054745	0.099262	0.290095	0.026793	0.315181	0.342155	0.200359	0.458697		360.098	0.371201	0.515316	0.243403	0.637386	0.533664	0.76944	0.046621	0.128253	0.152462	0.185407	0.070081		360.098	0.038492	0.309458	0.244283	0.511764	0.424066	0.431692	0.442457	1.03083	0.775489	0.804915
	360.723	0.859974	0.620118	0.788343	0.638111	0.85517	0.660247		360.723	0.484683	0.190089	0.453583	0.04372	0.516262	0.160818	0.042131	0.062276	0.086677	0.294415	0.029647	0.308243	0.350205	0.199575	0.446053		360.723	0.377416	0.513485	0.265624	0.639251	0.539629	0.742269	0.046083	0.128881	0.164432	0.186874	0.064935		360.723	0.040226	0.314167	0.243255	0.512206	0.410139	0.415605	0.439922	1.03606	0.761173	0.812573
	361.348	0.867243	0.617349	0.771938	0.643407	0.855599	0.66352		361.348	0.489385	0.177986	0.452051	0.044428	0.506428	0.159665	0.042533	0.057825	0.105811	0.296436	0.041571	0.302866	0.33942	0.199178	0.433557		361.348	0.369961	0.475443	0.274162	0.618817	0.546396	0.736582	0.041534	0.130437	0.164401	0.175533	0.076395		361.348	0.052334	0.321138	0.237242	0.497829	0.381911	0.411583	0.43761	1.03028	0.74658	0.816804
	361.973	0.837331	0.623603	0.783655	0.655102	0.863855	0.661982		361.973	0.501968	0.157565	0.447285	0.050323	0.507354	0.160479	0.043261	0.059788	0.102728	0.294519	0.038928	0.31506	0.358254	0.198158	0.433888		361.973	0.377189	0.487539	0.251999	0.624073	0.573583	0.723893	0.037345	0.130527	0.169728	0.188938	0.075168		361.973	0.058541	0.298786	0.241606	0.498946	0.391893	0.421574	0.432151	1.02268	0.7267	0.812943
	362.598	0.822817	0.607843	0.778723	0.647379	0.867228	0.665762		362.598	0.399538	0.165509	0.441544	0.048224	0.508279	0.162425	0.043962	0.061125	0.101727	0.2987	0.034753	0.295627	0.346959	0.198722	0.434788		362.598	0.386031	0.504477	0.255194	0.636991	0.589238	0.71521	0.037135	0.123884	0.173917	0.199292	0.067298		362.598	0.061153	0.296004	0.248566	0.505662	0.388016	0.415859	0.435338	1.01039	0.720626	0.82014
	363.224	0.80869	0.604925	0.774862	0.650405	0.869168	0.652245		363.224	0.406131	0.146847	0.438144	0.043087	0.500777	0.162503	0.044744	0.054779	0.099175	0.292394	0.035985	0.293674	0.349632	0.196826	0.428962		363.224	0.383017	0.500995	0.260331	0.629671	0.576966	0.685659	0.03911	0.120084	0.194804	0.184779	0.052456		363.224	0.069321	0.301294	0.241031	0.502304	0.395452	0.408534	0.441582	1.00008	0.70114	0.822179
	363.849	0.804276	0.589599	0.758054	0.62894	0.880581	0.643884		363.849	0.413322	0.140128	0.439202	0.04286	0.488451	0.159334	0.04651	0.059669	0.110863	0.297167	0.035684	0.307402	0.33771	0.196146	0.430314		363.849	0.391673	0.502395	0.263737	0.630517	0.580809	0.671232	0.036507	0.118259	0.209646	0.189417	0.052666		363.849	0.058468	0.29365	0.236461	0.487453	0.383056	0.406882	0.438089	1.00472	0.679171	0.827491
	364.474	0.801571	0.597671	0.747497	0.594647	0.855133	0.638451		364.474	0.411431	0.136716	0.432374	0.049691	0.483055	0.156932	0.047482	0.044659	0.105742	0.295286	0.035354	0.315121	0.326445	0.196229	0.441607		364.474	0.381297	0.489582	0.226322	0.63018	0.600709	0.652886	0.03543	0.120653	0.207223	0.205696	0.061703		364.474	0.043555	0.289523	0.24173	0.48413	0.382102	0.406544	0.438395	0.995652	0.674791	0.825884
	365.099	0.791472	0.594753	0.749506	0.588878	0.8177	0.664716		365.099	0.410786	0.156872	0.431621	0.051108	0.480596	0.157433	0.047959	0.046741	0.090161	0.294345	0.035414	0.305568	0.316262	0.196217	0.447224		365.099	0.369121	0.481616	0.24529	0.612289	0.628697	0.632858	0.041714	0.123016	0.201416	0.196569	0.059728		365.099	0.038498	0.292549	0.245232	0.484401	0.383693	0.398797	0.434729	0.987419	0.67704	0.821067
	365.724	0.791472	0.591584	0.776133	0.603377	0.799789	0.656697		365.724	0.410278	0.14093	0.435244	0.043949	0.489825	0.157426	0.048463	0.049719	0.097224	0.294763	0.033101	0.304278	0.328246	0.193784	0.462694		365.724	0.372895	0.483589	0.255612	0.600361	0.635869	0.610421	0.043509	0.121849	0.193456	0.179782	0.079926		365.724	0.040319	0.286251	0.244862	0.503694	0.37937	0.396042	0.433681	0.985773	0.669901	0.812233
	366.349	0.803304	0.598755	0.76071	0.597736	0.799538	0.651427		366.349	0.418394	0.112934	0.430981	0.038634	0.491261	0.154484	0.048751	0.03332	0.094254	0.295739	0.033281	0.313648	0.326505	0.194485	0.477862		366.349	0.367668	0.488365	0.23109	0.591204	0.644358	0.624426	0.045903	0.122837	0.194414	0.191691	0.083547		366.349	0.02857	0.289248	0.242556	0.502609	0.375047	0.399346	0.436692	0.98553	0.680472	0.803927
	366.975	0.80803	0.587081	0.753724	0.602085	0.798569	0.65529		366.975	0.424155	0.093047	0.425461	0.040052	0.482033	0.153085	0.048713	0.038059	0.087182	0.294519	0.036525	0.317162	0.345819	0.198006	0.478674		366.975	0.367601	0.457931	0.239161	0.584449	0.637991	0.6314	0.042731	0.122717	0.190765	0.20019	0.073343		366.975	0.028277	0.305146	0.242884	0.514849	0.375047	0.398797	0.431279	0.985692	0.691082	0.806027
	367.6	0.796496	0.592384	0.746337	0.597105	0.804348	0.653948		367.6	0.419961	0.084834	0.428723	0.037547	0.486216	0.153365	0.047898	0.034065	0.097067	0.294833	0.037066	0.315601	0.337377	0.201563	0.465607		367.6	0.37987	0.485565	0.232555	0.582952	0.650897	0.62227	0.035729	0.127954	0.203511	0.191482	0.076096		367.6	0.016548	0.317926	0.247948	0.514579	0.369705	0.393588	0.435338	0.9787	0.688795	0.807168
	368.225	0.788092	0.581078	0.777786	0.583961	0.804132	0.655584		368.225	0.425907	0.092833	0.429838	0.04162	0.48165	0.154634	0.047901	0.03371	0.080075	0.288667	0.043674	0.312026	0.333504	0.199154	0.47564		368.225	0.376202	0.456064	0.232348	0.595217	0.669249	0.641933	0.038751	0.133669	0.214702	0.183911	0.079597		368.225	0.012939	0.305269	0.247125	0.513119	0.370915	0.383216	0.43582	0.97465	0.689306	0.808002
	368.85	0.796721	0.583712	0.779883	0.590801	0.808008	0.664372		368.85	0.438076	0.101524	0.431315	0.041341	0.483438	0.155383	0.047008	0.032154	0.086964	0.285914	0.052926	0.295717	0.311757	0.196826	0.482818		368.85	0.383978	0.455454	0.229517	0.617659	0.680374	0.662689	0.042312	0.141449	0.214225	0.18038	0.089203		368.85	0.01904	0.298665	0.239177	0.521326	0.366969	0.376187	0.435863	0.965581	0.702205	0.803278
	369.475	0.802269	0.555295	0.801713	0.592566	0.808762	0.679116		369.475	0.441581	0.082434	0.432458	0.039622	0.491548	0.155409	0.046866	0.044033	0.079709	0.290269	0.049681	0.291452	0.315962	0.193373	0.48408		369.475	0.380536	0.467692	0.23633	0.629415	0.687887	0.668263	0.03911	0.149499	0.230742	0.201925	0.089233		369.475	0.023366	0.302149	0.245603	0.52326	0.340524	0.378812	0.446123	0.963799	0.684061	0.794445
	370.1	0.829126	0.562232	0.797516	0.591179	0.80991	0.673912		370.1	0.446098	0.07561	0.432096	0.041393	0.49273	0.154139	0.047698	0.024098	0.08814	0.282117	0.046137	0.292203	0.309804	0.194088	0.472124		370.1	0.388739	0.468588	0.225796	0.621671	0.685365	0.688488	0.044586	0.154227	0.232626	0.199172	0.102848		370.1	0.031793	0.291815	0.243502	0.514986	0.359086	0.380293	0.453065	0.962369	0.675819	0.792562
	370.726	0.846595	0.597271	0.785931	0.595655	0.81472	0.664388		370.726	0.449095	0.088246	0.443468	0.044151	0.48976	0.153014	0.047942	0.017921	0.088418	0.283824	0.047459	0.292022	0.31467	0.19156	0.468011		370.726	0.361692	0.446446	0.211336	0.62235	0.647914	0.693614	0.045813	0.153748	0.223619	0.199352	0.086988		370.726	0.030716	0.302181	0.238026	0.529906	0.356736	0.377879	0.452583	0.957483	0.696131	0.785397
	371.351	0.842592	0.588999	0.774728	0.588059	0.826098	0.649693		371.351	0.442318	0.131756	0.447062	0.042379	0.505022	0.151575	0.049658	0.023675	0.086886	0.285218	0.042743	0.28196	0.316832	0.191948	0.463924		371.351	0.344395	0.457606	0.227369	0.629161	0.651179	0.707255	0.041474	0.152282	0.216049	0.178016	0.092853		371.351	0.03174	0.291998	0.235473	0.522004	0.345229	0.377117	0.455334	0.950653	0.68284	0.782494
	371.976	0.821832	0.59642	0.769661	0.585633	0.816372	0.631757		371.976	0.429086	0.143116	0.44645	0.047693	0.510994	0.148295	0.050125	0.028751	0.082531	0.283162	0.037576	0.283521	0.316262	0.190147	0.456865		371.976	0.352557	0.442821	0.21427	0.624949	0.644185	0.686023	0.036986	0.158895	0.208	0.193188	0.095128		371.976	0.048646	0.277597	0.226536	0.515698	0.336071	0.378769	0.458262	0.957321	0.674084	0.774188
	372.601	0.811222	0.575573	0.746626	0.575482	0.805892	0.650576		372.601	0.420604	0.172656	0.454198	0.048224	0.505054	0.148984	0.049424	0.033016	0.074588	0.291663	0.042803	0.294425	0.29854	0.19128	0.455906		372.601	0.359973	0.422725	0.236015	0.631733	0.671257	0.64916	0.039679	0.165867	0.221885	0.192888	0.084564		372.601	0.050892	0.267446	0.226659	0.502746	0.328123	0.362171	0.451405	0.962369	0.668521	0.772025
	373.226	0.795362	0.595937	0.741091	0.586482	0.808045	0.647565		373.226	0.423832	0.165778	0.46175	0.045315	0.489887	0.151634	0.049323	0.033422	0.082906	0.286785	0.045897	0.292051	0.304758	0.19244	0.453563		373.226	0.369814	0.45348	0.229778	0.637216	0.671084	0.641428	0.038332	0.163264	0.219402	0.196779	0.083248		373.226	0.03701	0.272674	0.228552	0.499728	0.332004	0.344473	0.435993	0.955189	0.675345	0.769061
	373.852	0.781833	0.560981	0.738324	0.581849	0.805246	0.649234		373.852	0.431484	0.132289	0.47014	0.050222	0.475678	0.154217	0.049607	0.024318	0.087321	0.287517	0.045717	0.293163	0.308483	0.191819	0.453021		373.852	0.363706	0.443647	0.227684	0.637442	0.672459	0.645266	0.037704	0.155065	0.209886	0.192709	0.095846		373.852	0.021678	0.276834	0.240126	0.518172	0.326536	0.345025	0.425298	0.952057	0.686625	0.769832
	374.477	0.782195	0.571621	0.755532	0.575041	0.808619	0.654242		374.477	0.434804	0.141836	0.469639	0.046934	0.472069	0.156821	0.049566	0.025502	0.071966	0.293997	0.04872	0.289468	0.310165	0.193093	0.458697		374.477	0.359332	0.450717	0.216939	0.628285	0.668156	0.634846	0.036178	0.141898	0.224548	0.18843	0.082799		374.477	0.01795	0.280014	0.228965	0.516105	0.346117	0.346633	0.406522	0.954865	0.700352	0.776719
	375.102	0.752856	0.570254	0.785262	0.607632	0.827534	0.650888		375.102	0.439274	0.173294	0.467966	0.049565	0.464885	0.156502	0.048795	0.042763	0.069771	0.293439	0.050012	0.290459	0.307221	0.198054	0.474977		375.102	0.36604	0.447845	0.235646	0.62269	0.673379	0.63776	0.041684	0.13741	0.223201	0.199292	0.080794		375.102	0.021572	0.262829	0.214428	0.502237	0.316936	0.338589	0.393251	0.956619	0.701336	0.769678
	375.727	0.722046	0.55873	0.74743	0.626512	0.842465	0.654586		375.727	0.440841	0.173987	0.470502	0.046631	0.458308	0.157531	0.048971	0.048467	0.070408	0.290792	0.041962	0.280608	0.300433	0.199691	0.48393		375.727	0.377509	0.440346	0.210913	0.61582	0.667987	0.652773	0.040577	0.130916	0.225057	0.199112	0.088365		375.727	0.026137	0.251577	0.213976	0.490538	0.333213	0.328765	0.393731	0.9479	0.714157	0.774651
	376.352	0.719153	0.579693	0.73964	0.614756	0.852909	0.635275		376.352	0.42798	0.165404	0.465319	0.03899	0.4471	0.156372	0.049367	0.052714	0.066767	0.292464	0.036705	0.277574	0.297848	0.198406	0.487924		376.352	0.354638	0.414075	0.207772	0.613644	0.653133	0.659691	0.035819	0.12948	0.218622	0.195641	0.083158		376.352	0.018535	0.2421	0.222913	0.481011	0.329779	0.333763	0.39744	0.954217	0.733049	0.770234
	376.977	0.724714	0.584145	0.717432	0.600415	0.845873	0.638728		376.977	0.412491	0.156659	0.465262	0.034333	0.429441	0.150787	0.049184	0.052291	0.072227	0.287169	0.033161	0.287366	0.312296	0.200451	0.492039		376.977	0.357878	0.423587	0.230775	0.616415	0.635469	0.651317	0.037435	0.127535	0.220328	0.20013	0.097581		376.977	0.014919	0.240938	0.222171	0.485723	0.339314	0.337743	0.398794	0.966822	0.767287	0.766281
	377.603	0.734776	0.576358	0.714352	0.606687	0.84031	0.662408		377.603	0.398802	0.150205	0.461193	0.030589	0.421428	0.14795	0.049983	0.054136	0.06965	0.284765	0.044245	0.29824	0.327856	0.198826	0.481407		377.603	0.346409	0.437942	0.223176	0.618959	0.6252	0.649469	0.034173	0.127236	0.224698	0.18047	0.104404		377.603	0.021838	0.22837	0.213976	0.477824	0.346052	0.334269	0.387792	0.96766	0.768667	0.76344
	378.228	0.738754	0.573306	0.71145	0.588753	0.857035	0.656402		378.228	0.390918	0.158258	0.450155	0.035903	0.422416	0.146433	0.049228	0.036452	0.074936	0.28696	0.049952	0.295175	0.320947	0.201119	0.469933		378.228	0.339208	0.452153	0.210289	0.611129	0.623365	0.649327	0.034083	0.123136	0.22317	0.186963	0.091447		378.228	0.028729	0.249071	0.208828	0.476839	0.349105	0.332196	0.383032	0.968739	0.752495	0.76242
	378.853	0.767144	0.574673	0.713615	0.590613	0.861378	0.660837		378.853	0.388429	0.178254	0.442992	0.037345	0.420917	0.145873	0.048399	0.033117	0.074805	0.282048	0.044816	0.283041	0.31452	0.200159	0.463143		378.853	0.339928	0.453192	0.210652	0.647928	0.623538	0.631625	0.03513	0.114219	0.21159	0.170685	0.092315		378.853	0.024728	0.2554	0.210022	0.478569	0.341478	0.332323	0.375304	0.975164	0.750601	0.762513
	379.478	0.787356	0.578809	0.715156	0.59991	0.842357	0.659658		379.478	0.383172	0.150473	0.440149	0.040936	0.431869	0.147897	0.048338	0.030629	0.081765	0.281664	0.041181	0.279045	0.313499	0.201867	0.448364		379.478	0.348183	0.436685	0.202218	0.636001	0.643725	0.626892	0.034292	0.10988	0.2121	0.190614	0.091357		379.478	0.019392	0.249957	0.216035	0.477246	0.330222	0.330798	0.373079	0.968172	0.72453	0.761864
	380.103	0.797394	0.577642	0.714754	0.60426	0.83866	0.663504		380.103	0.384695	0.140074	0.436193	0.040761	0.43934	0.147488	0.049228	0.036113	0.086868	0.287273	0.042022	0.286225	0.316352	0.204476	0.439143		380.103	0.38359	0.46159	0.216782	0.626165	0.6404	0.633781	0.038871	0.111585	0.205127	0.179123	0.077473		380.103	0.015112	0.252251	0.222624	0.466939	0.33226	0.338251	0.374476	0.967336	0.715696	0.759055
	380.728	0.804514	0.582061	0.741537	0.608609	0.832307	0.690096		380.728	0.389949	0.137144	0.438422	0.036661	0.439723	0.145652	0.050223	0.033761	0.074013	0.280027	0.04049	0.278145	0.313769	0.205517	0.428782		380.728	0.377976	0.440811	0.216418	0.609151	0.64837	0.61706	0.038093	0.110987	0.197586	0.179393	0.079807		380.728	0.006626	0.259405	0.237983	0.468192	0.319095	0.325378	0.375916	0.972815	0.69838	0.753372
	381.354	0.805287	0.592551	0.712946	0.616364	0.820391	0.707377		381.354	0.395711	0.143595	0.438533	0.034258	0.442023	0.143504	0.050849	0.045742	0.067046	0.282605	0.04037	0.275141	0.344707	0.205388	0.427128		381.354	0.384138	0.451398	0.219406	0.601661	0.648201	0.604734	0.03543	0.109192	0.20013	0.180889	0.090639		381.354	0.006393	0.255583	0.237778	0.463683	0.317253	0.326311	0.373208	0.976298	0.694711	0.745405
	381.979	0.812955	0.609178	0.718124	0.631335	0.833922	0.684139		381.979	0.408482	0.1116	0.440345	0.041341	0.427144	0.140152	0.050714	0.050616	0.076391	0.281629	0.043254	0.275681	0.332002	0.208677	0.421932		381.979	0.393513	0.437617	0.191999	0.605392	0.647855	0.650057	0.039769	0.108473	0.197976	0.196719	0.08241		381.979	0.004094	0.262156	0.239096	0.467143	0.317001	0.322288	0.378624	0.975946	0.700115	0.737622
	382.604	0.782656	0.611613	0.721516	0.596979	0.8425	0.685236		382.604	0.419083	0.103177	0.439815	0.042228	0.423183	0.13997	0.051584	0.049736	0.080293	0.286019	0.055989	0.279107	0.316352	0.208313	0.416826		382.604	0.401008	0.415869	0.206042	0.622264	0.671371	0.625911	0.041804	0.103566	0.187053	0.184899	0.078819		382.604	0.009191	0.262677	0.239466	0.462328	0.326471	0.327919	0.381462	0.979564	0.690412	0.726443
	383.229	0.758279	0.602323	0.728481	0.568076	0.826457	0.683599		383.229	0.426597	0.108083	0.437363	0.03775	0.427877	0.137861	0.052393	0.047164	0.080606	0.289085	0.059714	0.281808	0.313468	0.209157	0.410639		383.229	0.407356	0.409949	0.195248	0.629613	0.688001	0.61619	0.04306	0.101561	0.190016	0.198005	0.075617		383.229	0.006752	0.250875	0.219986	0.451647	0.321957	0.326732	0.368671	0.984179	0.696919	0.723138
	383.854	0.750113	0.653288	0.730177	0.572582	0.812063	0.685399		383.854	0.423647	0.100139	0.43257	0.030867	0.418361	0.138395	0.052785	0.028921	0.085231	0.288806	0.053496	0.287967	0.28992	0.203892	0.407035		383.854	0.396114	0.430728	0.208976	0.629048	0.686567	0.620785	0.041654	0.100813	0.195911	0.193936	0.08639		383.854	0.006732	0.249223	0.218506	0.43832	0.320305	0.325886	0.364652	0.980994	0.705912	0.723972
	384.479	0.743018	0.619567	0.726762	0.579517	0.795088	0.680589		384.479	0.415441	0.098645	0.432431	0.02821	0.4228	0.139605	0.052731	0.033761	0.101753	0.283093	0.042503	0.287907	0.308723	0.201247	0.410639		384.479	0.418065	0.421756	0.202636	0.62543	0.689609	0.649833	0.044527	0.107785	0.185288	0.189148	0.087168		384.479	0.00646	0.268946	0.210845	0.446256	0.334675	0.326267	0.367839	0.972465	0.719599	0.717487
	385.105	0.7402	0.602307	0.761269	0.579927	0.793367	0.678216		385.105	0.399861	0.106324	0.424152	0.031045	0.427207	0.139384	0.052511	0.047536	0.1017	0.280654	0.039889	0.268444	0.331701	0.201399	0.410608		385.105	0.419171	0.442894	0.180625	0.630208	0.714673	0.663585	0.048895	0.115625	0.183672	0.193367	0.099885		385.105	0.007503	0.259589	0.213235	0.456427	0.334228	0.318945	0.362034	0.968766	0.709304	0.70711
	385.73	0.727108	0.5912	0.726293	0.600983	0.794442	0.687379		385.73	0.384924	0.096992	0.419106	0.035143	0.429282	0.137998	0.053225	0.034303	0.094655	0.281978	0.039109	0.262316	0.315601	0.19775	0.418328		385.73	0.412944	0.411419	0.19226	0.633288	0.731189	0.657759	0.045394	0.109252	0.194535	0.211112	0.094439		385.73	0.009277	0.267323	0.216158	0.445102	0.341729	0.311238	0.360547	0.965095	0.685678	0.701306
	386.355	0.742133	0.583529	0.669355	0.593134	0.781092	0.678739		386.355	0.376627	0.103282	0.411777	0.041949	0.423918	0.13514	0.054051	0.034929	0.082191	0.280131	0.039739	0.260693	0.325754	0.198978	0.429053		386.355	0.397114	0.41447	0.192677	0.620428	0.730329	0.63762	0.040966	0.10219	0.203511	0.196659	0.100993		386.355	0.00735	0.258427	0.208539	0.466904	0.314582	0.310475	0.361465	0.967903	0.666944	0.701367
	386.98	0.749901	0.589199	0.674644	0.579706	0.782275	0.652361		386.98	0.368652	0.117786	0.409854	0.036357	0.393359	0.131587	0.054769	0.037839	0.090117	0.282431	0.038778	0.250451	0.352968	0.19995	0.439414		386.98	0.384031	0.435358	0.197135	0.606494	0.718225	0.66888	0.038661	0.100424	0.192829	0.206982	0.098808		386.98	0.004173	0.256409	0.206522	0.465276	0.315475	0.3131	0.361202	0.972032	0.668088	0.700008
	387.605	0.76035	0.583496	0.666676	0.547557	0.79333	0.637191		387.605	0.361138	0.146474	0.416598	0.027351	0.396809	0.132355	0.053692	0.025046	0.083289	0.278668	0.041241	0.249849	0.34651	0.199235	0.437402		387.605	0.352838	0.414974	0.19399	0.616104	0.712665	0.668627	0.041534	0.102249	0.189596	0.195911	0.095247		387.605	0.006712	0.250264	0.201127	0.478909	0.295638	0.311194	0.359106	0.97152	0.653258	0.701367
	388.23	0.741597	0.566701	0.669132	0.537343	0.796524	0.661017		388.23	0.355329	0.115973	0.421644	0.026692	0.398308	0.132075	0.053398	0.03745	0.078629	0.284173	0.042563	0.242821	0.340893	0.200603	0.439595		388.23	0.338274	0.397926	0.187595	0.634615	0.699873	0.669776	0.041175	0.107396	0.193456	0.2042	0.088484		388.23	0.004645	0.241977	0.193755	0.472905	0.319607	0.314244	0.361991	0.9743	0.634285	0.705505
	388.856	0.717993	0.561081	0.653552	0.528739	0.785327	0.63791		388.856	0.348646	0.104084	0.432597	0.0274	0.394892	0.130682	0.053086	0.031459	0.074318	0.279261	0.033882	0.260242	0.357503	0.200218	0.426408		388.856	0.350317	0.414543	0.21542	0.63863	0.68347	0.672661	0.041325	0.106738	0.196179	0.191213	0.086569		388.856	0.004473	0.25858	0.191407	0.455478	0.303265	0.306537	0.354216	0.984531	0.61681	0.697692
	389.481	0.710949	0.569403	0.728681	0.531229	0.785577	0.630088		389.481	0.346985	0.143062	0.436778	0.028008	0.386589	0.128078	0.053875	0.023353	0.080859	0.282849	0.032741	0.256878	0.321399	0.19865	0.416916		389.481	0.369694	0.4046	0.199804	0.624301	0.673261	0.6793	0.038901	0.10201	0.199023	0.185766	0.088993		389.481	0.009324	0.262371	0.180496	0.448187	0.313437	0.301247	0.344393	0.985475	0.624146	0.697382
	390.106	0.69924	0.541936	0.719351	0.523696	0.791965	0.63323		390.106	0.353809	0.158685	0.438199	0.024795	0.387165	0.129699	0.054105	0.026721	0.07943	0.280375	0.031059	0.268833	0.328246	0.194124	0.409558		390.106	0.356785	0.421216	0.200276	0.612119	0.673033	0.671205	0.034263	0.102848	0.198992	0.181577	0.104105		390.106	0.008274	0.250447	0.179384	0.456394	0.309244	0.295402	0.341645	0.973518	0.645682	0.691175
	390.731	0.707345	0.530513	0.72636	0.530599	0.800042	0.624623		390.731	0.357727	0.137249	0.438702	0.020696	0.390136	0.130174	0.053936	0.021407	0.079561	0.28041	0.027424	0.271806	0.322299	0.195668	0.405231		390.731	0.351344	0.422761	0.177799	0.603611	0.665633	0.669607	0.040427	0.10575	0.194835	0.165209	0.109042		390.731	0.002047	0.257326	0.182596	0.455106	0.283367	0.290956	0.33064	0.962936	0.648483	0.68012
	391.356	0.716435	0.579893	0.699822	0.513358	0.823371	0.588475		391.356	0.35805	0.147648	0.438784	0.020797	0.38806	0.130604	0.053723	0.017972	0.085893	0.2825	0.023639	0.270005	0.336296	0.193012	0.3964		391.356	0.331566	0.404782	0.181412	0.603697	0.672805	0.655881	0.044078	0.107696	0.198244	0.188878	0.088814		391.356	0.004659	0.260994	0.187907	0.480943	0.277834	0.293032	0.33387	0.963367	0.646473	0.673357
	391.981	0.732133	0.57644	0.719508	0.514271	0.844044	0.604659		391.981	0.351687	0.136343	0.38042	0.023125	0.384931	0.13048	0.055239	0.020053	0.078821	0.284382	0.031239	0.265949	0.318994	0.190004	0.39511		391.981	0.324418	0.421972	0.195823	0.604601	0.67097	0.657395	0.047459	0.110389	0.197976	0.164461	0.104494		391.981	0.005888	0.270411	0.185231	0.473687	0.272748	0.301922	0.341338	0.970602	0.631641	0.670916
	392.607	0.714278	0.579093	0.711205	0.518748	0.845119	0.596313		392.607	0.346477	0.123652	0.375126	0.020418	0.384451	0.131424	0.055784	0.026501	0.078812	0.279853	0.030458	0.258469	0.300041	0.191059	0.390033		392.607	0.339408	0.40984	0.183771	0.591741	0.669363	0.639861	0.053773	0.114428	0.199292	0.181637	0.108773		392.607	0.009796	0.269648	0.175266	0.467448	0.256284	0.289688	0.336012	0.980239	0.633615	0.662794
	393.232	0.710126	0.587264	0.717142	0.526975	0.826744	0.597164		393.232	0.348969	0.161296	0.3625	0.017381	0.383716	0.133207	0.05641	0.025537	0.082635	0.282117	0.0243	0.256248	0.298991	0.189795	0.39496		393.232	0.35049	0.416622	0.196821	0.58476	0.688001	0.616527	0.056825	0.115655	0.204918	0.178675	0.104314		393.232	0.011849	0.257906	0.165793	0.478365	0.25272	0.273725	0.338368	0.983235	0.627856	0.659521
	393.857	0.712657	0.568986	0.705156	0.497598	0.811597	0.608832		393.857	0.355376	0.194088	0.359211	0.015307	0.381481	0.132745	0.055384	0.02931	0.079892	0.279191	0.022888	0.27364	0.293914	0.190812	0.399886		393.857	0.346623	0.412496	0.204105	0.580634	0.69689	0.608936	0.060536	0.1179	0.205217	0.195851	0.102339		393.857	0.012407	0.250631	0.15282	0.45697	0.254567	0.273217	0.338062	0.982614	0.624582	0.663782
	394.482	0.711335	0.57644	0.723592	0.490727	0.802911	0.63521		394.482	0.358326	0.182094	0.367266	0.019102	0.393041	0.131118	0.05575	0.028125	0.072367	0.290339	0.026643	0.274179	0.298571	0.191527	0.391384		394.482	0.356652	0.420572	0.181883	0.561216	0.686052	0.598235	0.055927	0.12173	0.197826	0.188101	0.107546		394.482	0.016275	0.259405	0.146479	0.461886	0.245921	0.272455	0.33073	0.980617	0.631011	0.672491
	395.107	0.711074	0.55978	0.723146	0.48997	0.797385	0.664862		395.107	0.352423	0.183374	0.372087	0.017129	0.400034	0.128469	0.05642	0.028261	0.070068	0.287761	0.025201	0.261413	0.29782	0.186963	0.38754		395.107	0.361799	0.399326	0.18849	0.546069	0.677505	0.588543	0.045574	0.124542	0.19986	0.205037	0.116972		395.107	0.016175	0.245432	0.141373	0.460328	0.237461	0.272622	0.326275	0.981615	0.652507	0.678266
	395.732	0.707819	0.533298	0.701875	0.510111	0.797709	0.649054		395.732	0.35353	0.197076	0.380031	0.015205	0.387134	0.128469	0.056454	0.019613	0.081974	0.283824	0.03226	0.254896	0.308032	0.185654	0.387269		395.732	0.350784	0.418058	0.197342	0.552315	0.675902	0.588795	0.04333	0.120593	0.207672	0.169638	0.100334		395.732	0.018415	0.239316	0.135607	0.460633	0.238164	0.278594	0.329156	0.981022	0.668717	0.683207
	396.358	0.719939	0.555595	0.651699	0.534255	0.781846	0.661868		396.358	0.364364	0.22155	0.379055	0.017332	0.385825	0.127923	0.058028	0.025553	0.078951	0.283371	0.035534	0.246005	0.295627	0.184062	0.390213		396.358	0.339155	0.405246	0.184557	0.567888	0.676243	0.595295	0.044826	0.119007	0.209347	0.182086	0.09396		396.358	0.019472	0.227269	0.130956	0.457717	0.253292	0.272877	0.329026	0.975812	0.665642	0.689446
	396.983	0.710263	0.583012	0.694376	0.556414	0.752738	0.656402		396.983	0.371602	0.221978	0.372338	0.017964	0.391666	0.129478	0.059744	0.017515	0.06594	0.28257	0.028055	0.241139	0.291661	0.183689	0.383936		396.983	0.329872	0.407794	0.19425	0.573144	0.687141	0.616079	0.037854	0.123405	0.209138	0.190075	0.093362		396.983	0.014481	0.218709	0.133054	0.457444	0.261752	0.276772	0.326189	0.974543	0.661026	0.686141
	397.608	0.7153	0.568552	0.714352	0.575892	0.742078	0.670525		397.608	0.375012	0.196383	0.365259	0.013156	0.397734	0.131574	0.059622	0.023895	0.067603	0.285775	0.023099	0.251741	0.310194	0.184646	0.392226		397.608	0.347063	0.389708	0.175808	0.569583	0.676416	0.605854	0.039529	0.127086	0.214852	0.186485	0.092434		397.608	0.011783	0.22675	0.140179	0.449443	0.246428	0.269195	0.321255	0.978647	0.663116	0.68398
	398.233	0.716921	0.567535	0.740957	0.561646	0.746851	0.666449		398.233	0.366853	0.196702	0.362723	0.010829	0.393776	0.131977	0.060153	0.029851	0.074814	0.2825	0.024751	0.255317	0.296739	0.18569	0.408957		398.233	0.341288	0.398967	0.18293	0.561951	0.673033	0.580055	0.038691	0.12562	0.212519	0.177597	0.087677		398.233	0.005748	0.220359	0.135031	0.451917	0.246047	0.277915	0.313744	0.98831	0.657476	0.692319
	398.858	0.712545	0.554127	0.740734	0.558998	0.745989	0.676906		398.858	0.353207	0.190252	0.359099	0.011183	0.392433	0.130864	0.061687	0.032423	0.065869	0.276648	0.029977	0.240208	0.306801	0.184613	0.416527		398.858	0.349423	0.403777	0.184243	0.548301	0.658752	0.557926	0.038841	0.123495	0.212847	0.181248	0.090908		398.858	0.006892	0.229686	0.128277	0.461648	0.236191	0.285198	0.316189	0.995518	0.659961	0.694882
	399.483	0.717557	0.541869	0.728435	0.544216	0.746529	0.684745		399.483	0.341869	0.170415	0.358626	0.012449	0.388378	0.129472	0.062238	0.027025	0.064581	0.285671	0.046498	0.243722	0.313287	0.184074	0.413103		399.483	0.351184	0.390102	0.190269	0.538918	0.662769	0.552297	0.039051	0.12176	0.210813	0.197766	0.082589		399.483	0.008972	0.22724	0.131737	0.459514	0.245539	0.27944	0.316538	1.00491	0.65803	0.696919
	400.109	0.735475	0.560431	0.706941	0.548281	0.76336	0.680212		400.109	0.340486	0.163268	0.366848	0.01384	0.378607	0.129738	0.061649	0.019495	0.056995	0.284033	0.050793	0.2427	0.306109	0.185549	0.415324		400.109	0.35105	0.398178	0.171301	0.524164	0.679112	0.552017	0.04318	0.118917	0.212248	0.210214	0.083697		400.109	0.005536	0.222988	0.138326	0.458563	0.238034	0.270506	0.309246	0.99352	0.643237	0.69624
	400.734	0.740874	0.582245	0.731694	0.542924	0.779619	0.683256		400.734	0.340349	0.167268	0.373287	0.014827	0.382821	0.128834	0.062242	0.021661	0.071104	0.282396	0.037727	0.233149	0.309835	0.187547	0.417038		400.734	0.347303	0.385867	0.176595	0.504211	0.669536	0.557871	0.048836	0.112782	0.207011	0.189657	0.074211		400.734	0.004346	0.228003	0.129142	0.437032	0.229644	0.265467	0.305011	0.986556	0.62537	0.684288
	401.359	0.728567	0.567268	0.734618	0.540969	0.790423	0.685906		401.359	0.34611	0.153033	0.371168	0.014118	0.376435	0.128651	0.06167	0.013234	0.075929	0.286437	0.027634	0.222847	0.291901	0.190472	0.407455		401.359	0.325751	0.374275	0.18152	0.500027	0.658579	0.558039	0.042911	0.115894	0.215959	0.195163	0.080555		401.359	0.004891	0.240755	0.12762	0.438354	0.228625	0.262588	0.302566	0.980508	0.618863	0.667611
	401.984	0.711659	0.552193	0.698125	0.52565	0.800938	0.679279		401.984	0.350812	0.169454	0.371223	0.014269	0.372125	0.127779	0.0619	0.008817	0.076774	0.286855	0.022017	0.232607	0.328037	0.18956	0.385917		401.984	0.342021	0.368176	0.184818	0.509862	0.661562	0.563726	0.039679	0.120982	0.214134	0.202943	0.072804		401.984	0.007875	0.228187	0.133672	0.429708	0.212031	0.270211	0.314269	0.979024	0.610263	0.655568
									402.609	0.348367	0.177029	0.369021	0.012676	0.36676	0.126796	0.063054	0.012303	0.064825	0.286646	0.028055	0.238645	0.321848	0.191176	0.388742		402.609	0.328833	0.376394	0.164277	0.511701	0.664772	0.568488	0.046113	0.123256	0.21183	0.199591	0.070829		402.609	0.006373	0.213634	0.132807	0.437066	0.210825	0.271439	0.32754	0.980158	0.60194	0.657144
									403.234	0.345326	0.210938	0.373621	0.01346	0.364557	0.1261	0.064347	0.011084	0.068839	0.286333	0.026373	0.220744	0.320558	0.193304	0.393216		403.234	0.324592	0.375353	0.153798	0.507177	0.64143	0.574033	0.04698	0.126488	0.213954	0.191991	0.082889		403.234	0.003516	0.200791	0.139604	0.429132	0.207517	0.257044	0.328677	0.978566	0.604267	0.666253
									403.86	0.340439	0.220165	0.380532	0.01685	0.357276	0.126901	0.065741	0.011795	0.080101	0.278773	0.025381	0.224109	0.32233	0.195189	0.400185		403.86	0.340768	0.367887	0.177642	0.515007	0.61964	0.572968	0.040966	0.132861	0.216408	0.183313	0.093572		403.86	0.001801	0.197917	0.133096	0.427708	0.212603	0.252343	0.326887	0.974409	0.608369	0.669682
									404.485	0.337813	0.191104	0.388867	0.019228	0.337385	0.125137	0.065579	-3.3e-05	0.073342	0.281804	0.029497	0.237594	0.335966	0.19507	0.388621		404.485	0.336967	0.366992	0.198389	0.516109	0.609316	0.569467	0.040936	0.137739	0.214552	0.213625	0.09016		404.485	0.00422	0.183393	0.122266	0.429912	0.202752	0.259709	0.329286	0.967956	0.60052	0.663814
									405.11	0.311628	0.164976	0.393604	0.014422	0.334128	0.126744	0.065785	0.002166	0.063466	0.279783	0.020966	0.232339	0.321308	0.190275	0.381051		405.11	0.331272	0.359383	0.200227	0.498049	0.614416	0.574257	0.039649	0.13732	0.210872	0.197138	0.094319		405.11	0.006579	0.173517	0.124367	0.435168	0.21305	0.261869	0.324791	0.965662	0.605295	0.66196
									405.735	0.225515	0.16263	0.398427	0.015838	0.328156	0.12677	0.066466	0.009121	0.069841	0.278215	0.019434	0.231947	0.326174	0.188087	0.372821		405.735	0.308081	0.36272	0.186602	0.483691	0.617285	0.563305	0.042103	0.135076	0.206203	0.222303	0.100394		405.735	0.002858	0.175229	0.123749	0.431778	0.209234	0.258312	0.313963	0.961424	0.617284	0.666779
									406.36	0.234088	0.155593	0.397284	0.019759	0.32854	0.126087	0.066882	0.019529	0.062221	0.278564	0.025862	0.232517	0.325934	0.183993	0.380332		406.36	0.29165	0.375423	0.191581	0.47185	0.612813	0.564987	0.044197	0.135345	0.20378	0.204319	0.097731		406.36	0.000206	0.163458	0.127577	0.425469	0.21184	0.268222	0.307849	0.966741	0.630419	0.66925
									406.986	0.230815	0.105951	0.391988	0.026161	0.322983	0.1261	0.066547	0.027838	0.073307	0.274348	0.020876	0.248046	0.326685	0.182553	0.385076		406.986	0.296878	0.36132	0.166636	0.473347	0.606333	0.543501	0.044886	0.139355	0.207791	0.209197	0.094918		406.986	0.000811	0.168014	0.126878	0.422588	0.195246	0.270633	0.299292	0.965581	0.627737	0.671657
									407.611	0.224684	0.092031	0.389618	0.028741	0.321833	0.128267	0.066262	0.019884	0.065147	0.278111	0.022588	0.231227	0.318906	0.183373	0.396761		407.611	0.282236	0.3587	0.176541	0.464615	0.604439	0.545015	0.051858	0.143365	0.214134	0.194684	0.101771		407.611	0.001322	0.166394	0.127701	0.418247	0.20351	0.265975	0.286851	0.971141	0.635942	0.661621
									408.236	0.218555	0.111654	0.391123	0.027198	0.314617	0.125273	0.067247	0.016754	0.065269	0.278006	0.022468	0.224978	0.313468	0.182613	0.403941		408.236	0.284809	0.341653	0.186705	0.446836	0.596638	0.543894	0.056765	0.14908	0.209675	0.202045	0.088275		408.236	0.004173	0.176147	0.133756	0.422045	0.195818	0.264367	0.28698	0.957564	0.649825	0.659119
									408.861	0.221367	0.120828	0.384435	0.022948	0.319981	0.123288	0.068567	0.005466	0.057578	0.275463	0.022197	0.222065	0.317554	0.184437	0.396821		408.861	0.282582	0.348435	0.179003	0.449947	0.594229	0.539944	0.060685	0.159164	0.212847	0.213087	0.091058		408.861	0.001176	0.175963	0.141539	0.424826	0.192449	0.259499	0.286062	0.952812	0.635624	0.650256
									409.486	0.214866	0.096564	0.382455	0.023758	0.32838	0.12142	0.069647	0.015839	0.058005	0.272746	0.028595	0.233629	0.333563	0.183102	0.392587		409.486	0.269686	0.328734	0.176747	0.459782	0.595377	0.555827	0.058441	0.164999	0.209765	0.216378	0.084265		409.486	0.001887	0.162695	0.143763	0.419672	0.188764	0.253657	0.279951	0.946604	0.651719	0.648281
									410.111	0.212192	0.071397	0.378943	0.021152	0.327773	0.12224	0.069928	0.016009	0.054966	0.274279	0.027334	0.24327	0.33966	0.186438	0.394029		410.111	0.27266	0.334369	0.185658	0.45687	0.597499	0.560196	0.056466	0.174994	0.204647	0.20007	0.098329		410.111	0.006107	0.162999	0.13775	0.403734	0.191816	0.259582	0.266372	0.940719	0.653139	0.645376
									410.737	0.219154	0.063184	0.375989	0.018951	0.329434	0.122091	0.070226	0.016635	0.059477	0.278076	0.022197	0.235703	0.335576	0.187875	0.397904		410.737	0.290451	0.357516	0.183142	0.461703	0.594002	0.531428	0.052217	0.183043	0.200998	0.21168	0.09028		410.737	0.002293	0.169758	0.130585	0.41384	0.189206	0.250227	0.263927	0.935024	0.657005	0.642876
									411.362	0.222565	0.058706	0.38162	0.021987	0.32873	0.12198	0.069938	0.013166	0.067403	0.281211	0.018323	0.233479	0.304306	0.188122	0.395319		411.362	0.295278	0.341367	0.182621	0.47038	0.616252	0.529944	0.046292	0.184719	0.196538	0.20019	0.097372		411.362	0.001841	0.161806	0.127167	0.408923	0.177382	0.241928	0.255806	0.929544	0.674436	0.644235
									411.987	0.223348	0.050124	0.381704	0.024972	0.33151	0.122006	0.069413	0.006837	0.067751	0.279504	0.023729	0.234591	0.317794	0.188168	0.388861		411.987	0.313229	0.338568	0.184086	0.485077	0.639881	0.563418	0.047429	0.187173	0.196959	0.196	0.089651		411.987	0.001376	0.14233	0.121525	0.431947	0.168163	0.240276	0.257639	0.929516	0.677947	0.651522
									412.612	0.229527	0.072731	0.381843	0.022113	0.321898	0.122924	0.069146	0.00374	0.065887	0.276961	0.019945	0.23495	0.319686	0.18611	0.390724		412.612	0.321204	0.341689	0.160768	0.483352	0.639021	0.569944	0.045364	0.189956	0.194504	0.195641	0.077951		412.612	0.00301	0.131904	0.119382	0.435371	0.178717	0.227617	0.263185	0.931919	0.677554	0.64374
									413.237	0.233812	0.071078	0.37638	0.016371	0.322951	0.124089	0.069515	0.012337	0.059337	0.279748	0.01646	0.230566	0.301184	0.183397	0.389823		413.237	0.301746	0.32554	0.153641	0.474902	0.635755	0.562801	0.04294	0.191661	0.197286	0.207521	0.076515		413.237	0.00198	0.147681	0.117408	0.422553	0.178461	0.229523	0.263141	0.946172	0.67637	0.632685
									413.862	0.235934	0.073264	0.369244	0.014118	0.316119	0.123523	0.069177	0.019935	0.06357	0.280898	0.024841	0.226059	0.306349	0.183853	0.392466		413.862	0.287476	0.338531	0.149551	0.46826	0.63449	0.557172	0.046651	0.192499	0.199622	0.205037	0.092674		413.862	0.003383	0.159974	0.119671	0.433505	0.167847	0.240614	0.260217	0.959804	0.66359	0.637779
									414.488	0.219198	0.0602	0.366848	0.012449	0.317428	0.124421	0.068909	0.012641	0.062673	0.277519	0.030878	0.22681	0.316202	0.183337	0.386609		414.488	0.281475	0.322237	0.150495	0.460403	0.617572	0.555182	0.048865	0.193457	0.203602	0.208329	0.09031		414.488	0.001987	0.162603	0.11226	0.428589	0.170136	0.232994	0.255982	0.953298	0.659014	0.646859
									415.113	0.200854	0.050867	0.373007	0.013055	0.331572	0.120919	0.070388	0.015975	0.057273	0.281804	0.024691	0.231346	0.312928	0.181092	0.383126		415.113	0.284916	0.331892	0.144154	0.457718	0.602604	0.541933	0.047399	0.196359	0.202015	0.204858	0.083757		415.113	0.000193	0.153276	0.113577	0.429743	0.168354	0.224949	0.260523	0.938371	0.671084	0.64374
									415.738	0.196243	0.025113	0.378973	0.012119	0.334861	0.120138	0.070723	0.022405	0.067315	0.281386	0.02424	0.224168	0.297549	0.176787	0.380301		415.738	0.301133	0.311435	0.165747	0.459357	0.610978	0.540169	0.044886	0.200668	0.199831	0.209316	0.087736		415.738	0.000565	0.139396	0.109746	0.421739	0.167908	0.228042	0.257596	0.930488	0.684575	0.646149
									416.363	0.20901	0.012531	0.38909	0.008172	0.342493	0.121655	0.070794	0.01095	0.05399	0.278146	0.020786	0.222635	0.308752	0.178376	0.383846		416.363	0.309068	0.316568	0.176015	0.462835	0.625432	0.566023	0.046651	0.201387	0.192558	0.208658	0.077143		416.363	0.000811	0.133372	0.117941	0.430659	0.177065	0.22313	0.260217	0.935078	0.675265	0.649639
									416.988	0.215051	0.035939	0.392015	0.007337	0.339523	0.12196	0.071065	0.008056	0.053494	0.278633	0.021717	0.220564	0.29758	0.178528	0.385649		416.988	0.302253	0.31359	0.184243	0.4567	0.617973	0.56916	0.04722	0.203362	0.192889	0.204409	0.087347		416.988	0.000439	0.133128	0.116624	0.436389	0.173631	0.222789	0.261528	0.940476	0.660279	0.653807
									417.613	0.219706	0.047136	0.387249	0.011234	0.327455	0.120991	0.068693	0.009054	0.056019	0.279713	0.022949	0.222816	0.318125	0.179103	0.384145		417.613	0.310148	0.301242	0.181205	0.444972	0.611894	0.569047	0.045125	0.204409	0.188788	0.217276	0.092434		417.613	0.000704	0.127714	0.112423	0.435677	0.161742	0.219743	0.263141	0.949951	0.660001	0.663845
									418.239	0.224085	0.053427	0.376715	0.010879	0.297599	0.120476	0.067389	0.008038	0.042371	0.274244	0.018713	0.220324	0.302054	0.177067	0.390334		418.239	0.300652	0.29367	0.171144	0.447713	0.607649	0.556695	0.046771	0.202015	0.190344	0.206593	0.089861		418.239	0.000538	0.124534	0.118806	0.439407	0.159262	0.221903	0.259036	0.949196	0.660079	0.664863
									418.864	0.231138	0.041697	0.375572	0.012119	0.323749	0.12019	0.068313	0.007276	0.04906	0.276508	0.021837	0.20939	0.295686	0.178939	0.389522		418.864	0.278634	0.29367	0.183088	0.432451	0.618947	0.550981	0.046113	0.202135	0.19244	0.2197	0.091836		418.864	0.001296	0.117503	0.123542	0.436014	0.148708	0.207716	0.25729	0.952057	0.660001	0.65949
									419.489	0.236119	0.016954	0.367014	0.010145	0.330232	0.116545	0.067836	0.008123	0.050375	0.274279	0.021206	0.22585	0.302895	0.179581	0.390303		419.489	0.299559	0.2964	0.177745	0.420921	0.616885	0.524175	0.04318	0.205157	0.187353	0.187023	0.08618		419.489	0.001143	0.120101	0.115593	0.402751	0.147693	0.200604	0.254366	0.957698	0.638425	0.667611
									420.114	0.233583	0.013597	0.358765	0.01179	0.328315	0.11568	0.068104	0.004027	0.054869	0.275254	0.018683	0.21714	0.31386	0.180821	0.388082		420.114	0.305707	0.292775	0.18351	0.416737	0.628242	0.51916	0.040547	0.204798	0.185766	0.203451	0.083966		420.114	0.001489	0.126705	0.114481	0.400989	0.147121	0.198952	0.24223	0.966364	0.59129	0.680027
									420.739	0.232568	0.013651	0.35673	0.012145	0.329403	0.115491	0.070141	0.001997	0.04508	0.273826	0.024871	0.209511	0.299321	0.181441	0.390394		420.739	0.30356	0.284231	0.176383	0.409021	0.634321	0.535043	0.040367	0.200758	0.185316	0.191482	0.089233		420.739	0.002273	0.119154	0.117447	0.408653	0.137074	0.191757	0.239565	0.971303	0.583244	0.687902
									421.364	0.235474	0.022716	0.356257	0.016976	0.324133	0.114723	0.069931	0.001117	0.048198	0.271004	0.029707	0.21044	0.32344	0.181548	0.393699		421.364	0.294358	0.297654	0.156835	0.402493	0.639426	0.529496	0.040906	0.209137	0.178885	0.187502	0.092823		421.364	0.005835	0.123923	0.111148	0.400344	0.142351	0.188834	0.246375	0.967713	0.603715	0.684103
									421.99	0.22985	0.024206	0.350682	0.030361	0.319183	0.115074	0.068997	0.007937	0.038775	0.269541	0.029196	0.221374	0.33161	0.181805	0.392796		421.99	0.27554	0.283156	0.157779	0.408259	0.643324	0.523305	0.040068	0.216408	0.177148	0.185946	0.081482		421.99	0.006626	0.118817	0.107235	0.399565	0.13968	0.182314	0.251964	0.970197	0.607422	0.671781
									422.615	0.21754	0.016585	0.344523	0.032258	0.317684	0.11486	0.068009	0.003368	0.04846	0.275184	0.034873	0.225579	0.317614	0.178483	0.380332		422.615	0.289223	0.285203	0.144208	0.407891	0.637991	0.529216	0.039858	0.213536	0.175442	0.189208	0.077981		422.615	0.000864	0.120743	0.1109	0.404854	0.128554	0.190443	0.251265	0.973814	0.592869	0.66406
									423.24	0.20901	0.012422	0.336076	0.028741	0.310179	0.113402	0.068385	0.003368	0.051473	0.271213	0.036465	0.223897	0.323772	0.17846	0.375375		423.24	0.295118	0.287067	0.152436	0.418178	0.606789	0.524789	0.035819	0.214762	0.167963	0.186515	0.081093		423.24	0.002971	0.116066	0.109336	0.395733	0.136628	0.175751	0.240962	0.984288	0.586244	0.654766
									423.865	0.207722	0.00901	0.335521	0.027274	0.279077	0.112627	0.068151	0.00643	0.047319	0.268043	0.031779	0.222576	0.323081	0.17874	0.37964															423.865	0.005954	0.107475	0.103857	0.386104	0.141397	0.176811	0.241268	0.979617	0.572358	0.641055
									424.49	0.207352	0.012052	0.334394	0.023758	0.274193	0.113167	0.06832	0.005618	0.048947	0.270516	0.022408	0.222816	0.324853	0.178961	0.37156															424.49	0.006745	0.10937	0.112917	0.372099	0.12512	0.185109	0.242839	0.972572	0.541474	0.636792
[truncated: 7 more columns]

## Sheet: Supple. Fig. 1
	Supple. Fig. 1f
		Left	Bilateral	Right	Absent	Total
	Control	50	1	1	1	53
	WT	41	18	6	9	74
	ΔFU1	40	0	1	1	42
	F107E	40	1	1	1	43
	ΔTSP1	40	1	0	2	43
	Supple. Fig. 1i
		Left	Bilateral	Right	Absent	Total
	Control	50	0	0	1	51
	bmpr1aDN	21	0	0	0	21
	Supple. Fig. 1j
		Normal	Decreased	Total
	Control	10	0	10
	bmpr1aDN	5	12	17
	Supple. Fig. 1k
		Left	Bilateral	Right	Absent	Total
	Con Mo	23	0	0	1	24
	rspo2 Mo	18	2	2	6	28
	rspo2 Mo+bmpr1aDN	14	2	2	5	23
	rspo2 Mo+bmpr1aDN++	12	1	1	5	19
	bmpr1aDN++	8	0	0	0	8

## Sheet: Supple. Fig. 2
	Sfig. 2c
	RLU
	MOCK	Wnt3A
	MOCK	MOCK	R1	R1+	R1++	R2	R2+	R2++	R3	R3+	R3++	R4	R4+	R4++
	0.096804	0.912582	1.11703	2.25023	4.4345	1.1993	1.77406	5.0441	0.634117	3.02293	5.75408	1.69433	2.91963	5.4998
	0.084327	1.16085	1.19798	3.02293	5.67265	1.24148	2.51644	5.53071	0.852142	2.15196	7.17772	0.926356	2.80894	4.98744
	0.131696	0.926568	1.47277	2.6599	6.76851	1.59691	2.4854	7.97255	0.851837	2.95168	6.12238	0.913716	2.21527	5.12529
	Sfig. 2i
	RLU
	MOCK	FGF19
	MOCK	MOCK	RSPO2	RSPO2+	RSPO2∆FU1	RSPO2∆FU1+	RSPO2∆FU2	RSPO2∆FU2+	RSPO2∆TSP1	RSPO2∆TSP1+
	0.246431	1.225	0.588524	0.525739	1.63302	1.36045	1.45805	1.07579	1.47091	0.924873
	0.14715	0.98462	0.825017	0.519513	1.37676	1.43856	1.18303	1.24814	1.36891	1.11276
	0.270785	1.41785	0.921866	0.440215	1.60804	1.61181	1.43306	1.58697	1.12741	0.961255
	Sfig. 2k
	siControl	siCon BMP4	siALK3	siALK3 BMP4
	0.09943	0.921118	0.323632	0.126119
	0.227798	0.918479	0.069021	0.12781
	0.007322	1.1604	0	0.097124

## Sheet: Supple. Fig. 3
	Sfig. 3b									Sfig. 3c								Sfig. 3e
	% of labeled cells									AP activities								% of labeled cells
	FGFR4				LGR4						FGFR1			FGFR4				FGFR4				LGR4
	RSPO1	RSPO2	RSPO3	RSPO4	RSPO1	RSPO2	RSPO3	RSPO4		MOCK	12	2.11	19.17	17.03	3.307	8.318		RSPO2	RSPO2∆FU1	RSPO2∆FU2	RSPO2∆TSP1	RSPO2	RSPO2∆FU1	RSPO2∆FU2	RSPO2∆TSP1
	0.14	88.81	80.58	0.52	92.38	88.5	90.11	92.21		RSPO1	12.82	21.97	12.08	17.09	17.06	22.86		90.432	82.3652	73.621	0.031	77.21	92.78	0.127	84.02
	5.2	96.61	95.3	5.621	87.47	94.3	97.32	82.06		RSPO2	5478	3730	4233	33800	27000	34800		89.32	90.327	88.1	0.002	74.041	81.043	10.217	91.32
	1.04	85.1	87.43	1.29	90.6	98.03	84.99	99.66		RSPO3	2315	1898	2449	7644	6204	6556		67.432	64.422	89.5	2.162	90.831	79.42	5.321	63.27
										RSPO4	21.6	15.34	2.74	6.746	4.399	6.985
	Sfig. 3f									Sfig. 3i
	AP activity (AU)									% of labeled cells
	MOCK	RSPO1	RSPO2	RSPO2∆FU1	RSPO2∆FU2	RSPO2∆TSP1				FGFR1			FGFR4
	1.167	0.997	2.7	2.097	1.93	1.007				RSPO2	RSPO1	R1-TSPR2	RSPO2	RSPO1	R1-TSPR2
	1.175	1.131	2.748	2.506	2.837	1.063				84.2	1.68	60.26	95.31	89.21	80.12
	1.171	1.015	2.504	1.937	2.535	1.269				88.37	2.28	80.01	90.01	98.21	86.03
										91.19	1.63	82.25	85.27	85.32	89.16

[truncated: 5 more sheets: Supple. Fig. 4, Supple. Fig. 5, Supple. Fig. 6, Supple. Fig. 7, Supple. Fig. 8]
